# Supplementary material for: Detection of blueberry stunt phytoplasma in Eastern Canada using cpn60-based molecular diagnostic assays
Source: Sci Rep. 2021 Nov 11;11:22118. doi: 10.1038/s41598-021-01439-4 (PMC8586236; doi:10.1038/s41598-021-01439-4)
Supplement: Supplementary file 1 — Supplementary Information 1. [file 41598_2021_1439_MOESM1_ESM.txt]

#How to run Shiny app

#Download Distribution.zip, save in your R home directory

#Navigate to Distribution.zip, right click, select Extract All, click Extract

#Open R Studio

#To load required packages, type the following into the Console pane (bottom left):

list.of.packages <- c("leaflet","RColorBrewer","scales","lattice","dplyr","ggplot2", "shiny")

#Checking missing packages from list

new.packages <- list.of.packages[!(list.of.packages %in% installed.packages()[,"Package"])]

#Install missing packages

if(length(new.packages)) install.packages(new.packages, dependencies = TRUE)

#Load shiny package

library(shiny)

#Launch the app

runApp("Distribution/Distribution")
#if a leaflet error occurs, manually load leaflet
library(leaflet)
