# Supplementary material for: Detection of blueberry stunt phytoplasma in Eastern Canada using cpn60-based molecular diagnostic assays
Source: Sci Rep. 2021 Nov 11;11:22118. doi: 10.1038/s41598-021-01439-4 (PMC8586236; doi:10.1038/s41598-021-01439-4)
Supplement: Supplementary file 2 — Supplementary Information 2. [file 41598_2021_1439_MOESM2_ESM.zip]

Archive with 8 entries (8 files):
- Distribution/.Rhistory
- Distribution/App_data.txt
- Distribution/global.R
- Distribution/gomap.js
- Distribution/server.R
- Distribution/styles.css
- Distribution/ui.R
- Distribution_20210628_JT.zip
