# Supplementary material for: Detection of blueberry stunt phytoplasma in Eastern Canada using cpn60-based molecular diagnostic assays
Source: Sci Rep. 2021 Nov 11;11:22118. doi: 10.1038/s41598-021-01439-4 (PMC8586236; doi:10.1038/s41598-021-01439-4)
Supplement: Supplementary file 2 — Supplementary Information 2. [file 41598_2021_1439_MOESM2_ESM.zip › Distribution/App_data.txt]

SampleID	Collection	Tissue	Site	Year	LAMP	TTP	Site_Lat	Site_Long	Province	Sample_Long	Sample_Lat
1	Aphids	2016-06-28	Fruit	NS1	2016	NA	NA	45.023	-64.858	NS	-64.8580040299826	45.0230155565903
2	Aphids	2016-06-28	Fruit	NS1	2017	NA	NA	45.023	-64.858	NS	-64.8580040299826	45.0230155565903
3	Aphids	2016-06-28	Fruit	NS1	2018	NA	NA	45.023	-64.858	NS	-64.8580040299826	45.0230155565903
4	Aphids	2016-06-28	Healthy Fruit	NS1	2016	NA	NA	45.023	-64.858	NS	-64.8580040299826	45.0230155565903
5	Aphids	2016-06-28	Healthy Fruit	NS1	2017	NA	NA	45.023	-64.858	NS	-64.8580040299826	45.0230155565903
6	Aphids	2016-06-28	Healthy Fruit	NS1	2018	NA	NA	45.023	-64.858	NS	-64.8580040299826	45.0230155565903
7	Aphids	2016-06-28	Healthy Leaf	NS1	2016	NA	NA	45.023	-64.858	NS	-64.8580040299826	45.0230155565903
8	Aphids	2016-06-28	Healthy Leaf	NS1	2017	NA	NA	45.023	-64.858	NS	-64.8580040299826	45.0230155565903
9	Aphids	2016-06-28	Healthy Leaf	NS1	2018	NA	NA	45.023	-64.858	NS	-64.8580040299826	45.0230155565903
10	Aphids	2016-06-28	Insect	NS1	2016	NA	NA	45.023	-64.858	NS	-64.8580040299826	45.0230155565903
11	Aphids	2016-06-28	Insect	NS1	2017	NA	NA	45.023	-64.858	NS	-64.8580040299826	45.0230155565903
12	Aphids	2016-06-28	Insect	NS1	2018	NA	NA	45.023	-64.858	NS	-64.8580040299826	45.0230155565903
13	Aphids	2016-06-28	Leaf	NS1	2016	NA	NA	45.023	-64.858	NS	-64.8580040299826	45.0230155565903
14	Aphids	2016-06-28	Leaf	NS1	2017	NA	NA	45.023	-64.858	NS	-64.8580040299826	45.0230155565903
15	Aphids	2016-06-28	Leaf	NS1	2018	NA	NA	45.023	-64.858	NS	-64.8580040299826	45.0230155565903
16	Aphids	2017-08-17	Insect	NS1	2017	NA	NA	45.023	-64.858	NS	-64.8580040299826	45.0230155565903
17	Aphids	2016-10-11	Fruit	NS1	2016	NA	NA	45.023	-64.858	NS	-64.8580040299826	45.0230155565903
18	Aphids	2016-10-11	Fruit	NS1	2017	NA	NA	45.023	-64.858	NS	-64.8580040299826	45.0230155565903
19	Aphids	2016-10-11	Fruit	NS1	2018	NA	NA	45.023	-64.858	NS	-64.8580040299826	45.0230155565903
20	Aphids	2018-09-12	Fruit	NS1	2016	NA	NA	45.023	-64.858	NS	-64.8580040299826	45.0230155565903
21	Aphids	2018-09-12	Fruit	NS1	2017	NA	NA	45.023	-64.858	NS	-64.8580040299826	45.0230155565903
22	Aphids	2018-09-12	Fruit	NS1	2018	NA	NA	45.023	-64.858	NS	-64.8580040299826	45.0230155565903
23	Aphids	2018-09-12	Healthy Fruit	NS1	2016	NA	NA	45.023	-64.858	NS	-64.8580040299826	45.0230155565903
24	Aphids	2018-09-12	Healthy Fruit	NS1	2017	NA	NA	45.023	-64.858	NS	-64.8580040299826	45.0230155565903
25	Aphids	2018-09-12	Healthy Fruit	NS1	2018	NA	NA	45.023	-64.858	NS	-64.8580040299826	45.0230155565903
26	Aphids	2018-09-12	Healthy Leaf	NS1	2016	NA	NA	45.023	-64.858	NS	-64.8580040299826	45.0230155565903
27	Aphids	2018-09-12	Healthy Leaf	NS1	2017	NA	NA	45.023	-64.858	NS	-64.8580040299826	45.0230155565903
28	Aphids	2018-09-12	Healthy Leaf	NS1	2018	NA	NA	45.023	-64.858	NS	-64.8580040299826	45.0230155565903
29	Aphids	2018-09-12	Insect	NS1	2016	NA	NA	45.023	-64.858	NS	-64.8580040299826	45.0230155565903
30	Aphids	2018-09-12	Insect	NS1	2017	NA	NA	45.023	-64.858	NS	-64.8580040299826	45.0230155565903
31	Aphids	2018-09-12	Insect	NS1	2018	NA	NA	45.023	-64.858	NS	-64.8580040299826	45.0230155565903
32	Aphids	2018-09-12	Leaf	NS1	2016	NA	NA	45.023	-64.858	NS	-64.8580040299826	45.0230155565903
33	Aphids	2018-09-12	Leaf	NS1	2017	NA	NA	45.023	-64.858	NS	-64.8580040299826	45.0230155565903
34	Aphids	2018-09-12	Leaf	NS1	2018	NA	NA	45.023	-64.858	NS	-64.8580040299826	45.0230155565903
35	Aphids	2018-07-04	Fruit	NS1	2017	NA	NA	45.023	-64.858	NS	-64.8580040299826	45.0230155565903
36	Aphids	2018-07-04	Fruit	NS1	2018	NA	NA	45.023	-64.858	NS	-64.8580040299826	45.0230155565903
37	Aphids	2018-07-04	Healthy Fruit	NS1	2016	NA	NA	45.023	-64.858	NS	-64.8580040299826	45.0230155565903
38	Aphids	2018-07-04	Healthy Fruit	NS1	2017	NA	NA	45.023	-64.858	NS	-64.8580040299826	45.0230155565903
39	Aphids	2018-07-04	Healthy Fruit	NS1	2018	NA	NA	45.023	-64.858	NS	-64.8580040299826	45.0230155565903
40	Aphids	2018-07-04	Healthy Leaf	NS1	2016	NA	NA	45.023	-64.858	NS	-64.8580040299826	45.0230155565903
41	Aphids	2018-07-04	Healthy Leaf	NS1	2017	NA	NA	45.023	-64.858	NS	-64.8580040299826	45.0230155565903
42	Aphids	2017-07-26	Fruit	NS1	2016	NA	NA	45.023	-64.858	NS	-64.8580040299826	45.0230155565903
43	Aphids	2017-07-26	Fruit	NS1	2017	NA	NA	45.023	-64.858	NS	-64.8580040299826	45.0230155565903
44	Aphids	2017-07-26	Fruit	NS1	2018	NA	NA	45.023	-64.858	NS	-64.8580040299826	45.0230155565903
45	Aphids	2017-07-26	Healthy Fruit	NS1	2016	NA	NA	45.023	-64.858	NS	-64.8580040299826	45.0230155565903
46	Aphids	2017-07-26	Healthy Fruit	NS1	2017	NA	NA	45.023	-64.858	NS	-64.8580040299826	45.0230155565903
47	Aphids	2017-07-26	Healthy Fruit	NS1	2018	NA	NA	45.023	-64.858	NS	-64.8580040299826	45.0230155565903
48	Aphids	2017-07-26	Healthy Leaf	NS1	2016	NA	NA	45.023	-64.858	NS	-64.8580040299826	45.0230155565903
49	Aphids	2017-07-26	Healthy Leaf	NS1	2017	NA	NA	45.023	-64.858	NS	-64.8580040299826	45.0230155565903
50	Aphids	2017-07-26	Healthy Leaf	NS1	2018	NA	NA	45.023	-64.858	NS	-64.8580040299826	45.0230155565903
51	Aphids	2017-07-26	Insect	NS1	2016	NA	NA	45.023	-64.858	NS	-64.8580040299826	45.0230155565903
52	Aphids	2017-07-26	Insect	NS1	2017	NA	NA	45.023	-64.858	NS	-64.8580040299826	45.0230155565903
53	Aphids	2017-07-26	Insect	NS1	2018	NA	NA	45.023	-64.858	NS	-64.8580040299826	45.0230155565903
54	Aphids	2017-07-26	Leaf	NS1	2016	NA	NA	45.023	-64.858	NS	-64.8580040299826	45.0230155565903
55	Aphids	2017-07-26	Leaf	NS1	2017	NA	NA	45.023	-64.858	NS	-64.8580040299826	45.0230155565903
56	Aphids	2017-07-26	Leaf	NS1	2018	NA	NA	45.023	-64.858	NS	-64.8580040299826	45.0230155565903
57	Aphids	2016-08-02	Healthy Leaf	NS1	2018	NA	NA	45.023	-64.858	NS	-64.8580040299826	45.0230155565903
58	Aphids	2016-08-02	Insect	NS1	2016	NA	NA	45.023	-64.858	NS	-64.8580040299826	45.0230155565903
59	Aphids	2016-08-02	Insect	NS1	2017	NA	NA	45.023	-64.858	NS	-64.8580040299826	45.0230155565903
60	Aphids	2016-08-02	Insect	NS1	2018	NA	NA	45.023	-64.858	NS	-64.8580040299826	45.0230155565903
61	Aphids	2016-08-02	Leaf	NS1	2016	NA	NA	45.023	-64.858	NS	-64.8580040299826	45.0230155565903
62	Aphids	2016-08-02	Leaf	NS1	2017	NA	NA	45.023	-64.858	NS	-64.8580040299826	45.0230155565903
63	Aphids	2016-08-02	Leaf	NS1	2018	NA	NA	45.023	-64.858	NS	-64.8580040299826	45.0230155565903
64	Aphids	2018-07-17	Healthy Fruit	NS1	2016	NA	NA	45.023	-64.858	NS	-64.8580040299826	45.0230155565903
65	Aphids	2018-07-17	Healthy Fruit	NS1	2017	NA	NA	45.023	-64.858	NS	-64.8580040299826	45.0230155565903
66	Aphids	2018-07-17	Healthy Fruit	NS1	2018	NA	NA	45.023	-64.858	NS	-64.8580040299826	45.0230155565903
67	Aphids	2018-07-17	Healthy Leaf	NS1	2016	NA	NA	45.023	-64.858	NS	-64.8580040299826	45.0230155565903
68	Aphids	2018-07-17	Healthy Leaf	NS1	2017	NA	NA	45.023	-64.858	NS	-64.8580040299826	45.0230155565903
69	Aphids	2018-07-17	Healthy Leaf	NS1	2018	NA	NA	45.023	-64.858	NS	-64.8580040299826	45.0230155565903
70	Aphids	2018-07-17	Insect	NS1	2016	NA	NA	45.023	-64.858	NS	-64.8580040299826	45.0230155565903
71	Aphids	2018-07-17	Insect	NS1	2017	NA	NA	45.023	-64.858	NS	-64.8580040299826	45.0230155565903
72	Aphids	2018-07-17	Insect	NS1	2018	neg	NA	45.023	-64.858	NS	-64.8580040299826	45.0230155565903
73	Aphids	2017-07-11	Fruit	NS1	2016	NA	NA	45.023	-64.858	NS	-64.8580040299826	45.0230155565903
74	Aphids	2017-07-11	Fruit	NS1	2017	NA	NA	45.023	-64.858	NS	-64.8580040299826	45.0230155565903
75	Aphids	2017-07-11	Fruit	NS1	2018	NA	NA	45.023	-64.858	NS	-64.8580040299826	45.0230155565903
76	Aphids	2017-07-11	Healthy Fruit	NS1	2016	NA	NA	45.023	-64.858	NS	-64.8580040299826	45.0230155565903
77	Aphids	2017-07-11	Healthy Fruit	NS1	2017	NA	NA	45.023	-64.858	NS	-64.8580040299826	45.0230155565903
78	Aphids	2017-07-11	Healthy Fruit	NS1	2018	NA	NA	45.023	-64.858	NS	-64.8580040299826	45.0230155565903
79	Aphids	2017-07-11	Healthy Leaf	NS1	2016	NA	NA	45.023	-64.858	NS	-64.8580040299826	45.0230155565903
80	Aphids	2017-07-11	Healthy Leaf	NS1	2017	NA	NA	45.023	-64.858	NS	-64.8580040299826	45.0230155565903
81	Aphids	2017-07-11	Healthy Leaf	NS1	2018	NA	NA	45.023	-64.858	NS	-64.8580040299826	45.0230155565903
82	Aphids	2017-07-11	Insect	NS1	2016	NA	NA	45.023	-64.858	NS	-64.8580040299826	45.0230155565903
83	Aphids	2017-07-11	Insect	NS1	2017	NA	NA	45.023	-64.858	NS	-64.8580040299826	45.0230155565903
84	Aphids	2017-07-11	Insect	NS1	2018	NA	NA	45.023	-64.858	NS	-64.8580040299826	45.0230155565903
85	Aphids	2017-07-11	Leaf	NS1	2016	NA	NA	45.023	-64.858	NS	-64.8580040299826	45.0230155565903
86	Aphids	2017-07-11	Leaf	NS1	2017	NA	NA	45.023	-64.858	NS	-64.8580040299826	45.0230155565903
87	Aphids	2017-07-11	Leaf	NS1	2018	NA	NA	45.023	-64.858	NS	-64.8580040299826	45.0230155565903
88	Aphids	2017-09-05	Insect	NS1	2018	NA	NA	45.023	-64.858	NS	-64.8580040299826	45.0230155565903
89	Aphids	2017-09-05	Leaf	NS1	2016	NA	NA	45.023	-64.858	NS	-64.8580040299826	45.0230155565903
90	Aphids	2017-09-05	Leaf	NS1	2017	NA	NA	45.023	-64.858	NS	-64.8580040299826	45.0230155565903
91	Aphids	2017-09-05	Leaf	NS1	2018	NA	NA	45.023	-64.858	NS	-64.8580040299826	45.0230155565903
92	Aphids	2018-08-01	Healthy Fruit	NS1	2016	NA	NA	45.023	-64.858	NS	-64.8580040299826	45.0230155565903
93	Aphids	2018-08-01	Healthy Fruit	NS1	2017	NA	NA	45.023	-64.858	NS	-64.8580040299826	45.0230155565903
94	Aphids	2018-08-01	Healthy Fruit	NS1	2018	NA	NA	45.023	-64.858	NS	-64.8580040299826	45.0230155565903
95	Aphids	2018-08-01	Healthy Leaf	NS1	2016	NA	NA	45.023	-64.858	NS	-64.8580040299826	45.0230155565903
96	Aphids	2018-08-01	Healthy Leaf	NS1	2017	NA	NA	45.023	-64.858	NS	-64.8580040299826	45.0230155565903
97	Aphids	2018-08-01	Healthy Leaf	NS1	2018	NA	NA	45.023	-64.858	NS	-64.8580040299826	45.0230155565903
98	Aphids	2018-08-01	Insect	NS1	2016	NA	NA	45.023	-64.858	NS	-64.8580040299826	45.0230155565903
99	Aphids	2018-08-01	Insect	NS1	2017	NA	NA	45.023	-64.858	NS	-64.8580040299826	45.0230155565903
100	Aphids	2018-08-01	Insect	NS1	2018	NA	NA	45.023	-64.858	NS	-64.8580040299826	45.0230155565903
101	Aphids	2018-08-01	Leaf	NS1	2016	NA	NA	45.023	-64.858	NS	-64.8580040299826	45.0230155565903
102	Aphids	2018-08-01	Leaf	NS1	2017	NA	NA	45.023	-64.858	NS	-64.8580040299826	45.0230155565903
103	Aphids	2018-08-01	Leaf	NS1	2018	NA	NA	45.023	-64.858	NS	-64.8580040299826	45.0230155565903
104	Aphids	2016-10-11	Healthy Fruit	NS1	2018	NA	NA	45.023	-64.858	NS	-64.8580040299826	45.0230155565903
105	Aphids	2016-10-11	Healthy Leaf	NS1	2016	NA	NA	45.023	-64.858	NS	-64.8580040299826	45.0230155565903
106	Aphids	2016-10-11	Healthy Leaf	NS1	2017	NA	NA	45.023	-64.858	NS	-64.8580040299826	45.0230155565903
107	Aphids	2016-07-18	Fruit	NS1	2016	NA	NA	45.023	-64.858	NS	-64.8580040299826	45.0230155565903
108	Aphids	2016-07-18	Fruit	NS1	2017	NA	NA	45.023	-64.858	NS	-64.8580040299826	45.0230155565903
109	Aphids	2016-07-18	Fruit	NS1	2018	NA	NA	45.023	-64.858	NS	-64.8580040299826	45.0230155565903
110	Aphids	2016-08-29	Fruit	NS1	2016	NA	NA	45.023	-64.858	NS	-64.8580040299826	45.0230155565903
111	Aphids	2016-08-29	Fruit	NS1	2017	NA	NA	45.023	-64.858	NS	-64.8580040299826	45.0230155565903
112	Aphids	2016-08-29	Fruit	NS1	2018	NA	NA	45.023	-64.858	NS	-64.8580040299826	45.0230155565903
113	Aphids	2016-08-29	Healthy Fruit	NS1	2016	NA	NA	45.023	-64.858	NS	-64.8580040299826	45.0230155565903
114	Aphids	2016-08-29	Healthy Fruit	NS1	2017	NA	NA	45.023	-64.858	NS	-64.8580040299826	45.0230155565903
115	Aphids	2016-08-29	Healthy Fruit	NS1	2018	NA	NA	45.023	-64.858	NS	-64.8580040299826	45.0230155565903
116	Aphids	2016-08-29	Healthy Leaf	NS1	2016	NA	NA	45.023	-64.858	NS	-64.8580040299826	45.0230155565903
117	Aphids	2016-08-29	Healthy Leaf	NS1	2017	NA	NA	45.023	-64.858	NS	-64.8580040299826	45.0230155565903
118	Aphids	2016-08-29	Healthy Leaf	NS1	2018	NA	NA	45.023	-64.858	NS	-64.8580040299826	45.0230155565903
119	Aphids	2016-08-29	Insect	NS1	2016	NA	NA	45.023	-64.858	NS	-64.8580040299826	45.0230155565903
120	Aphids	2016-08-29	Insect	NS1	2017	NA	NA	45.023	-64.858	NS	-64.8580040299826	45.0230155565903
121	Aphids	2016-08-29	Insect	NS1	2018	NA	NA	45.023	-64.858	NS	-64.8580040299826	45.0230155565903
122	Aphids	2016-08-29	Leaf	NS1	2016	NA	NA	45.023	-64.858	NS	-64.8580040299826	45.0230155565903
123	Aphids	2016-08-29	Leaf	NS1	2017	NA	NA	45.023	-64.858	NS	-64.8580040299826	45.0230155565903
124	Aphids	2016-08-29	Leaf	NS1	2018	NA	NA	45.023	-64.858	NS	-64.8580040299826	45.0230155565903
125	Aphids	2018-08-29	Insect	NS1	2016	NA	NA	45.023	-64.858	NS	-64.8580040299826	45.0230155565903
126	Aphids	2018-08-29	Insect	NS1	2017	NA	NA	45.023	-64.858	NS	-64.8580040299826	45.0230155565903
127	Aphids	2017-08-17	Fruit	NS1	2016	NA	NA	45.023	-64.858	NS	-64.8580040299826	45.0230155565903
128	Aphids	2017-08-17	Fruit	NS1	2017	NA	NA	45.023	-64.858	NS	-64.8580040299826	45.0230155565903
129	Aphids	2017-08-17	Fruit	NS1	2018	NA	NA	45.023	-64.858	NS	-64.8580040299826	45.0230155565903
130	Aphids	2017-08-17	Healthy Fruit	NS1	2016	NA	NA	45.023	-64.858	NS	-64.8580040299826	45.0230155565903
131	Aphids	2017-08-17	Healthy Fruit	NS1	2017	NA	NA	45.023	-64.858	NS	-64.8580040299826	45.0230155565903
132	Aphids	2017-08-17	Healthy Fruit	NS1	2018	NA	NA	45.023	-64.858	NS	-64.8580040299826	45.0230155565903
133	Aphids	2017-08-17	Healthy Leaf	NS1	2016	NA	NA	45.023	-64.858	NS	-64.8580040299826	45.0230155565903
134	Aphids	2017-08-17	Healthy Leaf	NS1	2017	NA	NA	45.023	-64.858	NS	-64.8580040299826	45.0230155565903
135	Aphids	2017-08-17	Healthy Leaf	NS1	2018	NA	NA	45.023	-64.858	NS	-64.8580040299826	45.0230155565903
136	Aphids	2017-08-17	Insect	NS1	2016	NA	NA	45.023	-64.858	NS	-64.8580040299826	45.0230155565903
137	Aphids	2016-08-16	Healthy Fruit	NS1	2017	NA	NA	45.023	-64.858	NS	-64.8580040299826	45.0230155565903
138	Aphids	2017-08-17	Insect	NS1	2018	NA	NA	45.023	-64.858	NS	-64.8580040299826	45.0230155565903
139	Aphids	2017-08-17	Leaf	NS1	2016	NA	NA	45.023	-64.858	NS	-64.8580040299826	45.0230155565903
140	Aphids	2017-08-17	Leaf	NS1	2017	NA	NA	45.023	-64.858	NS	-64.8580040299826	45.0230155565903
141	Aphids	2017-08-17	Leaf	NS1	2018	NA	NA	45.023	-64.858	NS	-64.8580040299826	45.0230155565903
142	Aphids	2016-10-11	Healthy Fruit	NS1	2016	NA	NA	45.023	-64.858	NS	-64.8580040299826	45.0230155565903
143	Aphids	2016-10-11	Healthy Fruit	NS1	2017	NA	NA	45.023	-64.858	NS	-64.8580040299826	45.0230155565903
144	Aphids	2016-08-16	Insect	NS1	2018	NA	NA	45.023	-64.858	NS	-64.8580040299826	45.0230155565903
145	Aphids	2016-08-16	Leaf	NS1	2016	NA	NA	45.023	-64.858	NS	-64.8580040299826	45.0230155565903
146	Aphids	2016-08-16	Leaf	NS1	2017	NA	NA	45.023	-64.858	NS	-64.8580040299826	45.0230155565903
147	Aphids	2016-10-11	Healthy Leaf	NS1	2018	NA	NA	45.023	-64.858	NS	-64.8580040299826	45.0230155565903
148	Aphids	2016-10-11	Insect	NS1	2016	NA	NA	45.023	-64.858	NS	-64.8580040299826	45.0230155565903
149	Aphids	2016-10-11	Insect	NS1	2017	NA	NA	45.023	-64.858	NS	-64.8580040299826	45.0230155565903
150	Aphids	2016-10-11	Insect	NS1	2018	NA	NA	45.023	-64.858	NS	-64.8580040299826	45.0230155565903
151	Aphids	2016-10-11	Leaf	NS1	2016	NA	NA	45.023	-64.858	NS	-64.8580040299826	45.0230155565903
152	Aphids	2016-10-11	Leaf	NS1	2017	NA	NA	45.023	-64.858	NS	-64.8580040299826	45.0230155565903
153	Aphids	2016-10-11	Leaf	NS1	2018	NA	NA	45.023	-64.858	NS	-64.8580040299826	45.0230155565903
154	Aphids	2017-09-18	Healthy Leaf	NS1	2016	NA	NA	45.023	-64.858	NS	-64.8580040299826	45.0230155565903
155	Aphids	2017-09-18	Healthy Leaf	NS1	2017	NA	NA	45.023	-64.858	NS	-64.8580040299826	45.0230155565903
156	Aphids	2017-09-18	Healthy Leaf	NS1	2018	NA	NA	45.023	-64.858	NS	-64.8580040299826	45.0230155565903
157	Aphids	2017-09-18	Insect	NS1	2016	NA	NA	45.023	-64.858	NS	-64.8580040299826	45.0230155565903
158	Aphids	2017-09-18	Insect	NS1	2017	NA	NA	45.023	-64.858	NS	-64.8580040299826	45.0230155565903
159	Aphids	2017-09-18	Insect	NS1	2018	NA	NA	45.023	-64.858	NS	-64.8580040299826	45.0230155565903
160	Aphids	2017-09-18	Leaf	NS1	2016	NA	NA	45.023	-64.858	NS	-64.8580040299826	45.0230155565903
161	Aphids	2017-09-18	Leaf	NS1	2017	NA	NA	45.023	-64.858	NS	-64.8580040299826	45.0230155565903
162	Aphids	2017-09-18	Leaf	NS1	2018	NA	NA	45.023	-64.858	NS	-64.8580040299826	45.0230155565903
163	Aphids	2018-07-04	Healthy Leaf	NS1	2018	NA	NA	45.023	-64.858	NS	-64.8580040299826	45.0230155565903
164	Aphids	2018-07-04	Insect	NS1	2016	NA	NA	45.023	-64.858	NS	-64.8580040299826	45.0230155565903
165	Aphids	2018-07-04	Insect	NS1	2017	NA	NA	45.023	-64.858	NS	-64.8580040299826	45.0230155565903
166	Aphids	2018-07-04	Insect	NS1	2018	NA	NA	45.023	-64.858	NS	-64.8580040299826	45.0230155565903
167	Aphids	2018-07-04	Leaf	NS1	2016	NA	NA	45.023	-64.858	NS	-64.8580040299826	45.0230155565903
168	Aphids	2018-07-04	Leaf	NS1	2017	NA	NA	45.023	-64.858	NS	-64.8580040299826	45.0230155565903
169	Aphids	2018-07-04	Leaf	NS1	2018	NA	NA	45.023	-64.858	NS	-64.8580040299826	45.0230155565903
170	Aphids	2018-08-01	Fruit	NS1	2016	NA	NA	45.023	-64.858	NS	-64.8580040299826	45.0230155565903
171	Aphids	2016-08-02	Fruit	NS1	2016	NA	NA	45.023	-64.858	NS	-64.8580040299826	45.0230155565903
172	Aphids	2016-08-02	Fruit	NS1	2017	NA	NA	45.023	-64.858	NS	-64.8580040299826	45.0230155565903
173	Aphids	2016-08-16	Fruit	NS1	2016	NA	NA	45.023	-64.858	NS	-64.8580040299826	45.0230155565903
174	Aphids	2016-08-16	Fruit	NS1	2017	NA	NA	45.023	-64.858	NS	-64.8580040299826	45.0230155565903
175	Aphids	2016-08-16	Fruit	NS1	2018	NA	NA	45.023	-64.858	NS	-64.8580040299826	45.0230155565903
176	Aphids	2016-08-16	Healthy Fruit	NS1	2016	NA	NA	45.023	-64.858	NS	-64.8580040299826	45.0230155565903
177	Aphids	2016-08-02	Healthy Fruit	NS1	2018	NA	NA	45.023	-64.858	NS	-64.8580040299826	45.0230155565903
178	Aphids	2016-08-16	Healthy Fruit	NS1	2018	NA	NA	45.023	-64.858	NS	-64.8580040299826	45.0230155565903
179	Aphids	2016-08-16	Healthy Leaf	NS1	2016	NA	NA	45.023	-64.858	NS	-64.8580040299826	45.0230155565903
180	Aphids	2016-08-16	Healthy Leaf	NS1	2017	NA	NA	45.023	-64.858	NS	-64.8580040299826	45.0230155565903
181	Aphids	2016-08-16	Healthy Leaf	NS1	2018	NA	NA	45.023	-64.858	NS	-64.8580040299826	45.0230155565903
182	Aphids	2016-08-16	Insect	NS1	2016	NA	NA	45.023	-64.858	NS	-64.8580040299826	45.0230155565903
183	Aphids	2016-08-16	Insect	NS1	2017	NA	NA	45.023	-64.858	NS	-64.8580040299826	45.0230155565903
184	Aphids	2017-08-09	Healthy Fruit	NS1	2016	NA	NA	45.023	-64.858	NS	-64.8580040299826	45.0230155565903
185	Aphids	2018-07-17	Fruit	NS1	2016	NA	NA	45.023	-64.858	NS	-64.8580040299826	45.0230155565903
186	Aphids	2018-07-17	Fruit	NS1	2017	NA	NA	45.023	-64.858	NS	-64.8580040299826	45.0230155565903
187	Aphids	2016-08-16	Leaf	NS1	2018	NA	NA	45.023	-64.858	NS	-64.8580040299826	45.0230155565903
188	Aphids	2017-08-09	Insect	NS1	2016	NA	NA	45.023	-64.858	NS	-64.8580040299826	45.0230155565903
189	Aphids	2017-08-09	Insect	NS1	2017	NA	NA	45.023	-64.858	NS	-64.8580040299826	45.0230155565903
190	Aphids	2017-08-09	Insect	NS1	2018	NA	NA	45.023	-64.858	NS	-64.8580040299826	45.0230155565903
191	Aphids	2017-08-09	Leaf	NS1	2016	NA	NA	45.023	-64.858	NS	-64.8580040299826	45.0230155565903
192	Aphids	2017-08-09	Leaf	NS1	2017	NA	NA	45.023	-64.858	NS	-64.8580040299826	45.0230155565903
193	Aphids	2017-08-09	Leaf	NS1	2018	NA	NA	45.023	-64.858	NS	-64.8580040299826	45.0230155565903
194	Aphids	2016-07-18	Healthy Leaf	NS1	2016	NA	NA	45.023	-64.858	NS	-64.8580040299826	45.0230155565903
195	Aphids	2016-07-18	Healthy Leaf	NS1	2017	NA	NA	45.023	-64.858	NS	-64.8580040299826	45.0230155565903
196	Aphids	2018-07-17	Leaf	NS1	2016	NA	NA	45.023	-64.858	NS	-64.8580040299826	45.0230155565903
197	Aphids	2018-07-17	Leaf	NS1	2017	NA	NA	45.023	-64.858	NS	-64.8580040299826	45.0230155565903
198	Aphids	2017-09-05	Fruit	NS1	2016	NA	NA	45.023	-64.858	NS	-64.8580040299826	45.0230155565903
199	Aphids	2017-09-05	Fruit	NS1	2017	NA	NA	45.023	-64.858	NS	-64.8580040299826	45.0230155565903
200	Aphids	2017-09-05	Fruit	NS1	2018	NA	NA	45.023	-64.858	NS	-64.8580040299826	45.0230155565903
201	Aphids	2017-09-05	Healthy Fruit	NS1	2016	NA	NA	45.023	-64.858	NS	-64.8580040299826	45.0230155565903
202	Aphids	2017-09-05	Healthy Fruit	NS1	2017	NA	NA	45.023	-64.858	NS	-64.8580040299826	45.0230155565903
203	Aphids	2017-09-05	Healthy Fruit	NS1	2018	NA	NA	45.023	-64.858	NS	-64.8580040299826	45.0230155565903
204	Aphids	2017-09-05	Healthy Leaf	NS1	2016	NA	NA	45.023	-64.858	NS	-64.8580040299826	45.0230155565903
205	Aphids	2017-09-05	Healthy Leaf	NS1	2017	NA	NA	45.023	-64.858	NS	-64.8580040299826	45.0230155565903
206	Aphids	2017-09-05	Healthy Leaf	NS1	2018	NA	NA	45.023	-64.858	NS	-64.8580040299826	45.0230155565903
207	Aphids	2017-09-05	Insect	NS1	2016	NA	NA	45.023	-64.858	NS	-64.8580040299826	45.0230155565903
208	Aphids	2017-09-05	Insect	NS1	2017	NA	NA	45.023	-64.858	NS	-64.8580040299826	45.0230155565903
209	Aphids	2018-08-29	Insect	NS1	2018	NA	NA	45.023	-64.858	NS	-64.8580040299826	45.0230155565903
210	Aphids	2018-08-29	Leaf	NS1	2016	NA	NA	45.023	-64.858	NS	-64.8580040299826	45.0230155565903
211	Aphids	2018-08-01	Fruit	NS1	2017	NA	NA	45.023	-64.858	NS	-64.8580040299826	45.0230155565903
212	Aphids	2018-08-01	Fruit	NS1	2018	NA	NA	45.023	-64.858	NS	-64.8580040299826	45.0230155565903
213	Aphids	2017-08-09	Healthy Fruit	NS1	2017	NA	NA	45.023	-64.858	NS	-64.8580040299826	45.0230155565903
214	Aphids	2016-08-02	Fruit	NS1	2018	NA	NA	45.023	-64.858	NS	-64.8580040299826	45.0230155565903
215	Aphids	2016-08-02	Healthy Fruit	NS1	2016	NA	NA	45.023	-64.858	NS	-64.8580040299826	45.0230155565903
216	Aphids	2016-08-02	Healthy Fruit	NS1	2017	NA	NA	45.023	-64.858	NS	-64.8580040299826	45.0230155565903
217	Aphids	2017-06-27	Healthy Fruit	NS1	2016	NA	NA	45.023	-64.858	NS	-64.8580040299826	45.0230155565903
218	Aphids	2016-08-02	Healthy Leaf	NS1	2016	NA	NA	45.023	-64.858	NS	-64.8580040299826	45.0230155565903
219	Aphids	2016-08-02	Healthy Leaf	NS1	2017	NA	NA	45.023	-64.858	NS	-64.8580040299826	45.0230155565903
220	Aphids	2016-07-18	Healthy Fruit	NS1	2018	NA	NA	45.023	-64.858	NS	-64.8580040299826	45.0230155565903
221	Aphids	2017-08-09	Fruit	NS1	2016	NA	NA	45.023	-64.858	NS	-64.8580040299826	45.0230155565903
222	Aphids	2017-08-09	Fruit	NS1	2017	NA	NA	45.023	-64.858	NS	-64.8580040299826	45.0230155565903
223	Aphids	2017-08-09	Fruit	NS1	2018	NA	NA	45.023	-64.858	NS	-64.8580040299826	45.0230155565903
224	Aphids	2018-08-29	Fruit	NS1	2016	NA	NA	45.023	-64.858	NS	-64.8580040299826	45.0230155565903
225	Aphids	2018-08-29	Fruit	NS1	2017	NA	NA	45.023	-64.858	NS	-64.8580040299826	45.0230155565903
226	Aphids	2018-08-29	Fruit	NS1	2018	NA	NA	45.023	-64.858	NS	-64.8580040299826	45.0230155565903
227	Aphids	2017-06-27	Fruit	NS1	2016	NA	NA	45.023	-64.858	NS	-64.8580040299826	45.0230155565903
228	Aphids	2017-06-27	Fruit	NS1	2017	NA	NA	45.023	-64.858	NS	-64.8580040299826	45.0230155565903
229	Aphids	2017-06-27	Fruit	NS1	2018	NA	NA	45.023	-64.858	NS	-64.8580040299826	45.0230155565903
230	Aphids	2018-08-29	Healthy Leaf	NS1	2016	NA	NA	45.023	-64.858	NS	-64.8580040299826	45.0230155565903
231	Aphids	2016-07-18	Healthy Fruit	NS1	2016	NA	NA	45.023	-64.858	NS	-64.8580040299826	45.0230155565903
232	Aphids	2016-07-18	Healthy Fruit	NS1	2017	NA	NA	45.023	-64.858	NS	-64.8580040299826	45.0230155565903
233	Aphids	2017-06-27	Healthy Fruit	NS1	2018	NA	NA	45.023	-64.858	NS	-64.8580040299826	45.0230155565903
234	Aphids	2017-06-27	Healthy Leaf	NS1	2017	NA	NA	45.023	-64.858	NS	-64.8580040299826	45.0230155565903
235	Aphids	2017-06-27	Healthy Leaf	NS1	2018	NA	NA	45.023	-64.858	NS	-64.8580040299826	45.0230155565903
236	Aphids	2016-07-18	Healthy Leaf	NS1	2018	NA	NA	45.023	-64.858	NS	-64.8580040299826	45.0230155565903
237	Aphids	2017-06-27	Insect	NS1	2016	NA	NA	45.023	-64.858	NS	-64.8580040299826	45.0230155565903
238	Aphids	2018-08-29	Leaf	NS1	2017	NA	NA	45.023	-64.858	NS	-64.8580040299826	45.0230155565903
239	Aphids	2018-08-29	Leaf	NS1	2018	NA	NA	45.023	-64.858	NS	-64.8580040299826	45.0230155565903
240	Aphids	2018-08-29	Healthy Fruit	NS1	2016	NA	NA	45.023	-64.858	NS	-64.8580040299826	45.0230155565903
241	Aphids	2018-08-29	Healthy Fruit	NS1	2017	NA	NA	45.023	-64.858	NS	-64.8580040299826	45.0230155565903
242	Aphids	2018-08-29	Healthy Fruit	NS1	2018	NA	NA	45.023	-64.858	NS	-64.8580040299826	45.0230155565903
243	Aphids	2017-08-09	Healthy Leaf	NS1	2018	NA	NA	45.023	-64.858	NS	-64.8580040299826	45.0230155565903
244	Aphids	2018-08-29	Healthy Leaf	NS1	2017	NA	NA	45.023	-64.858	NS	-64.8580040299826	45.0230155565903
245	Aphids	2018-08-29	Healthy Leaf	NS1	2018	NA	NA	45.023	-64.858	NS	-64.8580040299826	45.0230155565903
246	Aphids	2018-07-17	Fruit	NS1	2018	NA	NA	45.023	-64.858	NS	-64.8580040299826	45.0230155565903
247	Aphids	2017-06-27	Healthy Leaf	NS1	2016	NA	NA	45.023	-64.858	NS	-64.8580040299826	45.0230155565903
248	Aphids	2017-09-18	Fruit	NS1	2017	NA	NA	45.023	-64.858	NS	-64.8580040299826	45.0230155565903
249	Aphids	2017-09-18	Fruit	NS1	2018	NA	NA	45.023	-64.858	NS	-64.8580040299826	45.0230155565903
250	Aphids	2017-06-27	Healthy Fruit	NS1	2017	NA	NA	45.023	-64.858	NS	-64.8580040299826	45.0230155565903
251	Aphids	2017-06-27	Insect	NS1	2017	NA	NA	45.023	-64.858	NS	-64.8580040299826	45.0230155565903
252	Aphids	2017-06-27	Insect	NS1	2018	NA	NA	45.023	-64.858	NS	-64.8580040299826	45.0230155565903
253	Aphids	2017-06-27	Leaf	NS1	2016	NA	NA	45.023	-64.858	NS	-64.8580040299826	45.0230155565903
254	Aphids	2016-07-18	Insect	NS1	2016	NA	NA	45.023	-64.858	NS	-64.8580040299826	45.0230155565903
255	Aphids	2017-08-09	Healthy Leaf	NS1	2017	NA	NA	45.023	-64.858	NS	-64.8580040299826	45.0230155565903
256	Aphids	2016-07-18	Leaf	NS1	2017	NA	NA	45.023	-64.858	NS	-64.8580040299826	45.0230155565903
257	Aphids	2016-07-18	Leaf	NS1	2018	NA	NA	45.023	-64.858	NS	-64.8580040299826	45.0230155565903
258	Aphids	2018-07-04	Fruit	NS1	2016	NA	NA	45.023	-64.858	NS	-64.8580040299826	45.0230155565903
259	Aphids	2017-06-27	Leaf	NS1	2017	NA	NA	45.023	-64.858	NS	-64.8580040299826	45.0230155565903
260	Aphids	2017-09-18	Healthy Fruit	NS1	2016	NA	NA	45.023	-64.858	NS	-64.8580040299826	45.0230155565903
261	Aphids	2017-09-18	Fruit	NS1	2016	NA	NA	45.023	-64.858	NS	-64.8580040299826	45.0230155565903
262	Aphids	2016-07-18	Leaf	NS1	2016	NA	NA	45.023	-64.858	NS	-64.8580040299826	45.0230155565903
263	Aphids	2016-07-18	Insect	NS1	2017	NA	NA	45.023	-64.858	NS	-64.8580040299826	45.0230155565903
264	Aphids	2017-06-27	Leaf	NS1	2018	NA	NA	45.023	-64.858	NS	-64.8580040299826	45.0230155565903
265	Aphids	2017-09-18	Healthy Fruit	NS1	2017	NA	NA	45.023	-64.858	NS	-64.8580040299826	45.0230155565903
266	Aphids	2016-07-18	Insect	NS1	2018	NA	NA	45.023	-64.858	NS	-64.8580040299826	45.0230155565903
267	Aphids	2018-07-17	Leaf	NS1	2018	NA	NA	45.023	-64.858	NS	-64.8580040299826	45.0230155565903
268	Aphids	2017-08-09	Healthy Leaf	NS1	2016	NA	NA	45.023	-64.858	NS	-64.8580040299826	45.0230155565903
269	Aphids	2017-08-09	Healthy Fruit	NS1	2018	NA	NA	45.023	-64.858	NS	-64.8580040299826	45.0230155565903
270	Aphids	2017-09-18	Healthy Fruit	NS1	2018	NA	NA	45.023	-64.858	NS	-64.8580040299826	45.0230155565903
271	Leafhopper	2016-08-29	Fruit	NS1	2016	NA	NA	45.023	-64.858	NS	-64.8581310214949	45.0229452024652
272	Leafhopper	2017-07-11	Insect	NS1	2018	NA	NA	45.023	-64.858	NS	-64.8581310214949	45.0229452024652
273	Leafhopper	2018-09-12	Leaf	NS1	2018	NA	NA	45.023	-64.858	NS	-64.8581310214949	45.0229452024652
274	Leafhopper	2016-08-29	Fruit	NS1	2017	NA	NA	45.023	-64.858	NS	-64.8581310214949	45.0229452024652
275	Leafhopper	2017-09-05	Leaf	NS1	2016	NA	NA	45.023	-64.858	NS	-64.8581310214949	45.0229452024652
276	Leafhopper	2017-07-11	Insect	NS1	2016	NA	NA	45.023	-64.858	NS	-64.8581310214949	45.0229452024652
277	Leafhopper	2017-07-11	Insect	NS1	2017	NA	NA	45.023	-64.858	NS	-64.8581310214949	45.0229452024652
278	Leafhopper	2017-07-11	Fruit	NS1	2016	NA	NA	45.023	-64.858	NS	-64.8581310214949	45.0229452024652
279	Leafhopper	2017-07-11	Leaf	NS1	2017	NA	NA	45.023	-64.858	NS	-64.8581310214949	45.0229452024652
280	Leafhopper	2017-07-11	Leaf	NS1	2018	NA	NA	45.023	-64.858	NS	-64.8581310214949	45.0229452024652
281	Leafhopper	2016-06-28	Fruit	NS1	2018	NA	NA	45.023	-64.858	NS	-64.8581310214949	45.0229452024652
282	Leafhopper	2016-08-29	Fruit	NS1	2018	NA	NA	45.023	-64.858	NS	-64.8581310214949	45.0229452024652
283	Leafhopper	2016-08-29	Healthy Leaf	NS1	2017	NA	NA	45.023	-64.858	NS	-64.8581310214949	45.0229452024652
284	Leafhopper	2016-10-11	Insect	NS1	2016	NA	NA	45.023	-64.858	NS	-64.8581310214949	45.0229452024652
285	Leafhopper	2017-09-05	Leaf	NS1	2017	NA	NA	45.023	-64.858	NS	-64.8581310214949	45.0229452024652
286	Leafhopper	2017-07-11	Healthy Fruit	NS1	2017	NA	NA	45.023	-64.858	NS	-64.8581310214949	45.0229452024652
287	Leafhopper	2017-07-11	Healthy Leaf	NS1	2018	NA	NA	45.023	-64.858	NS	-64.8581310214949	45.0229452024652
288	Leafhopper	2016-10-11	Leaf	NS1	2017	NA	NA	45.023	-64.858	NS	-64.8581310214949	45.0229452024652
289	Leafhopper	2016-10-11	Insect	NS1	2017	NA	NA	45.023	-64.858	NS	-64.8581310214949	45.0229452024652
290	Leafhopper	2016-10-11	Insect	NS1	2018	NA	NA	45.023	-64.858	NS	-64.8581310214949	45.0229452024652
291	Leafhopper	2017-07-11	Leaf	NS1	2016	NA	NA	45.023	-64.858	NS	-64.8581310214949	45.0229452024652
292	Leafhopper	2017-09-05	Leaf	NS1	2018	NA	NA	45.023	-64.858	NS	-64.8581310214949	45.0229452024652
293	Leafhopper	2016-10-11	Leaf	NS1	2018	NA	NA	45.023	-64.858	NS	-64.8581310214949	45.0229452024652
294	Leafhopper	2017-09-05	Insect	NS1	2018	NA	NA	45.023	-64.858	NS	-64.8581310214949	45.0229452024652
295	Leafhopper	2018-08-01	Fruit	NS1	2016	NA	NA	45.023	-64.858	NS	-64.8581310214949	45.0229452024652
296	Leafhopper	2018-08-01	Healthy Fruit	NS1	2016	NA	NA	45.023	-64.858	NS	-64.8581310214949	45.0229452024652
297	Leafhopper	2016-08-29	Insect	NS1	2018	NA	NA	45.023	-64.858	NS	-64.8581310214949	45.0229452024652
298	Leafhopper	2016-08-29	Leaf	NS1	2016	NA	NA	45.023	-64.858	NS	-64.8581310214949	45.0229452024652
299	Leafhopper	2016-06-28	Fruit	NS1	2016	NA	NA	45.023	-64.858	NS	-64.8581310214949	45.0229452024652
300	Leafhopper	2016-10-11	Leaf	NS1	2016	NA	NA	45.023	-64.858	NS	-64.8581310214949	45.0229452024652
301	Leafhopper	2016-06-28	Healthy Fruit	NS1	2016	NA	NA	45.023	-64.858	NS	-64.8581310214949	45.0229452024652
302	Leafhopper	2016-06-28	Healthy Fruit	NS1	2017	NA	NA	45.023	-64.858	NS	-64.8581310214949	45.0229452024652
303	Leafhopper	2016-06-28	Fruit	NS1	2017	NA	NA	45.023	-64.858	NS	-64.8581310214949	45.0229452024652
304	Leafhopper	2017-09-18	Healthy Leaf	NS1	2017	NA	NA	45.023	-64.858	NS	-64.8581310214949	45.0229452024652
305	Leafhopper	2018-07-04	Fruit	NS1	2017	NA	NA	45.023	-64.858	NS	-64.8581310214949	45.0229452024652
306	Leafhopper	2017-07-11	Healthy Fruit	NS1	2018	NA	NA	45.023	-64.858	NS	-64.8581310214949	45.0229452024652
307	Leafhopper	2017-09-18	Healthy Leaf	NS1	2016	NA	NA	45.023	-64.858	NS	-64.8581310214949	45.0229452024652
308	Leafhopper	2017-07-11	Healthy Leaf	NS1	2017	NA	NA	45.023	-64.858	NS	-64.8581310214949	45.0229452024652
309	Leafhopper	2016-08-29	Insect	NS1	2017	NA	NA	45.023	-64.858	NS	-64.8581310214949	45.0229452024652
310	Leafhopper	2017-07-26	Insect	NS1	2017	NA	NA	45.023	-64.858	NS	-64.8581310214949	45.0229452024652
311	Leafhopper	2017-07-26	Insect	NS1	2018	NA	NA	45.023	-64.858	NS	-64.8581310214949	45.0229452024652
312	Leafhopper	2017-07-26	Leaf	NS1	2016	NA	NA	45.023	-64.858	NS	-64.8581310214949	45.0229452024652
313	Leafhopper	2018-07-04	Insect	NS1	2016	NA	NA	45.023	-64.858	NS	-64.8581310214949	45.0229452024652
314	Leafhopper	2016-08-16	Healthy Leaf	NS1	2016	NA	NA	45.023	-64.858	NS	-64.8581310214949	45.0229452024652
315	Leafhopper	2016-08-16	Healthy Leaf	NS1	2017	NA	NA	45.023	-64.858	NS	-64.8581310214949	45.0229452024652
316	Leafhopper	2016-06-28	Healthy Fruit	NS1	2018	NA	NA	45.023	-64.858	NS	-64.8581310214949	45.0229452024652
317	Leafhopper	2016-06-28	Healthy Leaf	NS1	2016	NA	NA	45.023	-64.858	NS	-64.8581310214949	45.0229452024652
318	Leafhopper	2016-06-28	Healthy Leaf	NS1	2017	NA	NA	45.023	-64.858	NS	-64.8581310214949	45.0229452024652
319	Leafhopper	2018-07-04	Fruit	NS1	2018	NA	NA	45.023	-64.858	NS	-64.8581310214949	45.0229452024652
320	Leafhopper	2017-07-11	Healthy Leaf	NS1	2016	NA	NA	45.023	-64.858	NS	-64.8581310214949	45.0229452024652
321	Leafhopper	2016-08-29	Insect	NS1	2016	NA	NA	45.023	-64.858	NS	-64.8581310214949	45.0229452024652
322	Leafhopper	2016-06-28	Insect	NS1	2017	NA	NA	45.023	-64.858	NS	-64.8581310214949	45.0229452024652
323	Leafhopper	2017-06-27	Fruit	NS1	2017	NA	NA	45.023	-64.858	NS	-64.8581310214949	45.0229452024652
324	Leafhopper	2017-08-09	Insect	NS1	2016	NA	NA	45.023	-64.858	NS	-64.8581310214949	45.0229452024652
325	Leafhopper	2017-08-09	Insect	NS1	2017	NA	NA	45.023	-64.858	NS	-64.8581310214949	45.0229452024652
326	Leafhopper	2017-08-09	Insect	NS1	2018	NA	NA	45.023	-64.858	NS	-64.8581310214949	45.0229452024652
327	Leafhopper	2017-08-09	Leaf	NS1	2016	NA	NA	45.023	-64.858	NS	-64.8581310214949	45.0229452024652
328	Leafhopper	2017-08-09	Leaf	NS1	2017	NA	NA	45.023	-64.858	NS	-64.8581310214949	45.0229452024652
329	Leafhopper	2017-08-09	Leaf	NS1	2018	NA	NA	45.023	-64.858	NS	-64.8581310214949	45.0229452024652
330	Leafhopper	2018-07-17	Insect	NS1	2017	NA	NA	45.023	-64.858	NS	-64.8581310214949	45.0229452024652
331	Leafhopper	2017-07-11	Fruit	NS1	2017	NA	NA	45.023	-64.858	NS	-64.8581310214949	45.0229452024652
332	Leafhopper	2018-08-01	Fruit	NS1	2017	NA	NA	45.023	-64.858	NS	-64.8581310214949	45.0229452024652
333	Leafhopper	2016-08-29	Healthy Leaf	NS1	2018	NA	NA	45.023	-64.858	NS	-64.8581310214949	45.0229452024652
334	Leafhopper	2017-09-05	Fruit	NS1	2016	NA	NA	45.023	-64.858	NS	-64.8581310214949	45.0229452024652
335	Leafhopper	2017-06-27	Fruit	NS1	2016	NA	NA	45.023	-64.858	NS	-64.8581310214949	45.0229452024652
336	Leafhopper	2017-09-05	Fruit	NS1	2018	NA	NA	45.023	-64.858	NS	-64.8581310214949	45.0229452024652
337	Leafhopper	2017-09-05	Healthy Fruit	NS1	2016	NA	NA	45.023	-64.858	NS	-64.8581310214949	45.0229452024652
338	Leafhopper	2017-09-05	Healthy Fruit	NS1	2017	NA	NA	45.023	-64.858	NS	-64.8581310214949	45.0229452024652
339	Leafhopper	2017-09-05	Healthy Fruit	NS1	2018	NA	NA	45.023	-64.858	NS	-64.8581310214949	45.0229452024652
340	Leafhopper	2017-09-05	Healthy Leaf	NS1	2016	NA	NA	45.023	-64.858	NS	-64.8581310214949	45.0229452024652
341	Leafhopper	2017-09-05	Healthy Leaf	NS1	2017	NA	NA	45.023	-64.858	NS	-64.8581310214949	45.0229452024652
342	Leafhopper	2017-09-05	Healthy Leaf	NS1	2018	NA	NA	45.023	-64.858	NS	-64.8581310214949	45.0229452024652
343	Leafhopper	2017-09-05	Insect	NS1	2016	NA	NA	45.023	-64.858	NS	-64.8581310214949	45.0229452024652
344	Leafhopper	2017-09-05	Insect	NS1	2017	NA	NA	45.023	-64.858	NS	-64.8581310214949	45.0229452024652
345	Leafhopper	2017-07-11	Fruit	NS1	2018	NA	NA	45.023	-64.858	NS	-64.8581310214949	45.0229452024652
346	Leafhopper	2017-07-11	Healthy Fruit	NS1	2016	NA	NA	45.023	-64.858	NS	-64.8581310214949	45.0229452024652
347	Leafhopper	2018-08-01	Fruit	NS1	2018	NA	NA	45.023	-64.858	NS	-64.8581310214949	45.0229452024652
348	Leafhopper	2017-09-05	Fruit	NS1	2017	NA	NA	45.023	-64.858	NS	-64.8581310214949	45.0229452024652
349	Leafhopper	2017-07-26	Healthy Leaf	NS1	2018	NA	NA	45.023	-64.858	NS	-64.8581310214949	45.0229452024652
350	Leafhopper	2016-06-28	Insect	NS1	2018	NA	NA	45.023	-64.858	NS	-64.8581310214949	45.0229452024652
351	Leafhopper	2016-06-28	Leaf	NS1	2016	NA	NA	45.023	-64.858	NS	-64.8581310214949	45.0229452024652
352	Leafhopper	2018-08-01	Healthy Fruit	NS1	2017	NA	NA	45.023	-64.858	NS	-64.8581310214949	45.0229452024652
353	Leafhopper	2017-07-26	Leaf	NS1	2017	NA	NA	45.023	-64.858	NS	-64.8581310214949	45.0229452024652
354	Leafhopper	2017-07-26	Leaf	NS1	2018	NA	NA	45.023	-64.858	NS	-64.8581310214949	45.0229452024652
355	Leafhopper	2016-08-02	Healthy Leaf	NS1	2017	NA	NA	45.023	-64.858	NS	-64.8581310214949	45.0229452024652
356	Leafhopper	2016-08-02	Healthy Leaf	NS1	2018	NA	NA	45.023	-64.858	NS	-64.8581310214949	45.0229452024652
357	Leafhopper	2016-08-16	Healthy Leaf	NS1	2018	NA	NA	45.023	-64.858	NS	-64.8581310214949	45.0229452024652
358	Leafhopper	2017-08-17	Fruit	NS1	2017	NA	NA	45.023	-64.858	NS	-64.8581310214949	45.0229452024652
359	Leafhopper	2016-06-28	Healthy Leaf	NS1	2018	NA	NA	45.023	-64.858	NS	-64.8581310214949	45.0229452024652
360	Leafhopper	2016-08-16	Insect	NS1	2018	NA	NA	45.023	-64.858	NS	-64.8581310214949	45.0229452024652
361	Leafhopper	2016-06-28	Insect	NS1	2016	pos	NA	45.023	-64.858	NS	-64.8581310214949	45.0229452024652
362	Leafhopper	2016-08-16	Leaf	NS1	2017	NA	NA	45.023	-64.858	NS	-64.8581310214949	45.0229452024652
363	Leafhopper	2016-08-16	Leaf	NS1	2018	NA	NA	45.023	-64.858	NS	-64.8581310214949	45.0229452024652
364	Leafhopper	2016-07-18	Fruit	NS1	2016	NA	NA	45.023	-64.858	NS	-64.8581310214949	45.0229452024652
365	Leafhopper	2016-07-18	Fruit	NS1	2017	NA	NA	45.023	-64.858	NS	-64.8581310214949	45.0229452024652
366	Leafhopper	2016-07-18	Fruit	NS1	2018	NA	NA	45.023	-64.858	NS	-64.8581310214949	45.0229452024652
367	Leafhopper	2016-07-18	Healthy Fruit	NS1	2016	NA	NA	45.023	-64.858	NS	-64.8581310214949	45.0229452024652
368	Leafhopper	2016-07-18	Healthy Fruit	NS1	2017	NA	NA	45.023	-64.858	NS	-64.8581310214949	45.0229452024652
369	Leafhopper	2016-07-18	Healthy Fruit	NS1	2018	NA	NA	45.023	-64.858	NS	-64.8581310214949	45.0229452024652
370	Leafhopper	2016-08-29	Healthy Fruit	NS1	2016	NA	NA	45.023	-64.858	NS	-64.8581310214949	45.0229452024652
371	Leafhopper	2016-08-29	Healthy Fruit	NS1	2017	NA	NA	45.023	-64.858	NS	-64.8581310214949	45.0229452024652
372	Leafhopper	2016-08-29	Healthy Fruit	NS1	2018	NA	NA	45.023	-64.858	NS	-64.8581310214949	45.0229452024652
373	Leafhopper	2016-08-29	Healthy Leaf	NS1	2016	NA	NA	45.023	-64.858	NS	-64.8581310214949	45.0229452024652
374	Leafhopper	2016-07-18	Insect	NS1	2017	NA	NA	45.023	-64.858	NS	-64.8581310214949	45.0229452024652
375	Leafhopper	2016-07-18	Insect	NS1	2018	NA	NA	45.023	-64.858	NS	-64.8581310214949	45.0229452024652
376	Leafhopper	2016-07-18	Leaf	NS1	2016	NA	NA	45.023	-64.858	NS	-64.8581310214949	45.0229452024652
377	Leafhopper	2016-07-18	Leaf	NS1	2017	NA	NA	45.023	-64.858	NS	-64.8581310214949	45.0229452024652
378	Leafhopper	2016-07-18	Leaf	NS1	2018	NA	NA	45.023	-64.858	NS	-64.8581310214949	45.0229452024652
379	Leafhopper	2018-08-29	Healthy Fruit	NS1	2018	NA	NA	45.023	-64.858	NS	-64.8581310214949	45.0229452024652
380	Leafhopper	2018-08-29	Healthy Leaf	NS1	2016	NA	NA	45.023	-64.858	NS	-64.8581310214949	45.0229452024652
381	Leafhopper	2016-08-29	Leaf	NS1	2017	NA	NA	45.023	-64.858	NS	-64.8581310214949	45.0229452024652
382	Leafhopper	2016-08-29	Leaf	NS1	2018	NA	NA	45.023	-64.858	NS	-64.8581310214949	45.0229452024652
383	Leafhopper	2018-08-29	Insect	NS1	2016	NA	NA	45.023	-64.858	NS	-64.8581310214949	45.0229452024652
384	Leafhopper	2017-08-17	Fruit	NS1	2016	NA	NA	45.023	-64.858	NS	-64.8581310214949	45.0229452024652
385	Leafhopper	2018-07-04	Leaf	NS1	2017	NA	NA	45.023	-64.858	NS	-64.8581310214949	45.0229452024652
386	Leafhopper	2017-08-17	Fruit	NS1	2018	NA	NA	45.023	-64.858	NS	-64.8581310214949	45.0229452024652
387	Leafhopper	2017-08-17	Healthy Fruit	NS1	2016	NA	NA	45.023	-64.858	NS	-64.8581310214949	45.0229452024652
388	Leafhopper	2018-08-29	Leaf	NS1	2017	NA	NA	45.023	-64.858	NS	-64.8581310214949	45.0229452024652
389	Leafhopper	2017-08-17	Healthy Fruit	NS1	2017	NA	NA	45.023	-64.858	NS	-64.8581310214949	45.0229452024652
390	Leafhopper	2017-07-26	Insect	NS1	2016	NA	NA	45.023	-64.858	NS	-64.8581310214949	45.0229452024652
391	Leafhopper	2016-08-16	Fruit	NS1	2016	NA	NA	45.023	-64.858	NS	-64.8581310214949	45.0229452024652
392	Leafhopper	2016-06-28	Leaf	NS1	2017	NA	NA	45.023	-64.858	NS	-64.8581310214949	45.0229452024652
393	Leafhopper	2018-08-01	Healthy Fruit	NS1	2018	NA	NA	45.023	-64.858	NS	-64.8581310214949	45.0229452024652
394	Leafhopper	2018-08-01	Healthy Leaf	NS1	2016	NA	NA	45.023	-64.858	NS	-64.8581310214949	45.0229452024652
395	Leafhopper	2018-08-01	Healthy Leaf	NS1	2017	NA	NA	45.023	-64.858	NS	-64.8581310214949	45.0229452024652
396	Leafhopper	2018-08-01	Healthy Leaf	NS1	2018	NA	NA	45.023	-64.858	NS	-64.8581310214949	45.0229452024652
397	Leafhopper	2018-08-01	Insect	NS1	2016	NA	NA	45.023	-64.858	NS	-64.8581310214949	45.0229452024652
398	Leafhopper	2016-08-16	Insect	NS1	2016	NA	NA	45.023	-64.858	NS	-64.8581310214949	45.0229452024652
399	Leafhopper	2016-10-11	Fruit	NS1	2016	NA	NA	45.023	-64.858	NS	-64.8581310214949	45.0229452024652
400	Leafhopper	2016-10-11	Fruit	NS1	2017	NA	NA	45.023	-64.858	NS	-64.8581310214949	45.0229452024652
401	Leafhopper	2016-08-16	Leaf	NS1	2016	NA	NA	45.023	-64.858	NS	-64.8581310214949	45.0229452024652
402	Leafhopper	2018-09-12	Fruit	NS1	2016	NA	NA	45.023	-64.858	NS	-64.8581310214949	45.0229452024652
403	Leafhopper	2018-09-12	Fruit	NS1	2017	NA	NA	45.023	-64.858	NS	-64.8581310214949	45.0229452024652
404	Leafhopper	2018-09-12	Fruit	NS1	2018	NA	NA	45.023	-64.858	NS	-64.8581310214949	45.0229452024652
405	Leafhopper	2017-06-27	Fruit	NS1	2018	NA	NA	45.023	-64.858	NS	-64.8581310214949	45.0229452024652
406	Leafhopper	2017-06-27	Healthy Fruit	NS1	2016	NA	NA	45.023	-64.858	NS	-64.8581310214949	45.0229452024652
407	Leafhopper	2017-06-27	Healthy Fruit	NS1	2017	NA	NA	45.023	-64.858	NS	-64.8581310214949	45.0229452024652
408	Leafhopper	2017-06-27	Healthy Fruit	NS1	2018	NA	NA	45.023	-64.858	NS	-64.8581310214949	45.0229452024652
409	Leafhopper	2017-06-27	Healthy Leaf	NS1	2016	NA	NA	45.023	-64.858	NS	-64.8581310214949	45.0229452024652
410	Leafhopper	2017-06-27	Healthy Leaf	NS1	2017	NA	NA	45.023	-64.858	NS	-64.8581310214949	45.0229452024652
411	Leafhopper	2017-06-27	Healthy Leaf	NS1	2018	NA	NA	45.023	-64.858	NS	-64.8581310214949	45.0229452024652
412	Leafhopper	2017-06-27	Insect	NS1	2016	NA	NA	45.023	-64.858	NS	-64.8581310214949	45.0229452024652
413	Leafhopper	2017-09-18	Healthy Leaf	NS1	2018	NA	NA	45.023	-64.858	NS	-64.8581310214949	45.0229452024652
414	Leafhopper	2017-09-18	Insect	NS1	2016	NA	NA	45.023	-64.858	NS	-64.8581310214949	45.0229452024652
415	Leafhopper	2018-07-04	Healthy Fruit	NS1	2016	NA	NA	45.023	-64.858	NS	-64.8581310214949	45.0229452024652
416	Leafhopper	2018-07-04	Healthy Fruit	NS1	2017	NA	NA	45.023	-64.858	NS	-64.8581310214949	45.0229452024652
417	Leafhopper	2018-07-04	Healthy Fruit	NS1	2018	NA	NA	45.023	-64.858	NS	-64.8581310214949	45.0229452024652
418	Leafhopper	2018-07-04	Healthy Leaf	NS1	2016	NA	NA	45.023	-64.858	NS	-64.8581310214949	45.0229452024652
419	Leafhopper	2018-07-04	Healthy Leaf	NS1	2017	NA	NA	45.023	-64.858	NS	-64.8581310214949	45.0229452024652
420	Leafhopper	2018-07-04	Healthy Leaf	NS1	2018	NA	NA	45.023	-64.858	NS	-64.8581310214949	45.0229452024652
421	Leafhopper	2017-07-26	Fruit	NS1	2016	NA	NA	45.023	-64.858	NS	-64.8581310214949	45.0229452024652
422	Leafhopper	2018-07-04	Insect	NS1	2017	NA	NA	45.023	-64.858	NS	-64.8581310214949	45.0229452024652
423	Leafhopper	2018-07-04	Insect	NS1	2018	NA	NA	45.023	-64.858	NS	-64.8581310214949	45.0229452024652
424	Leafhopper	2018-07-04	Leaf	NS1	2016	NA	NA	45.023	-64.858	NS	-64.8581310214949	45.0229452024652
425	Leafhopper	2018-08-29	Insect	NS1	2017	NA	NA	45.023	-64.858	NS	-64.8581310214949	45.0229452024652
426	Leafhopper	2018-08-29	Insect	NS1	2018	NA	NA	45.023	-64.858	NS	-64.8581310214949	45.0229452024652
427	Leafhopper	2018-08-29	Leaf	NS1	2016	NA	NA	45.023	-64.858	NS	-64.8581310214949	45.0229452024652
428	Leafhopper	2017-07-26	Healthy Fruit	NS1	2018	NA	NA	45.023	-64.858	NS	-64.8581310214949	45.0229452024652
429	Leafhopper	2017-07-26	Healthy Leaf	NS1	2016	NA	NA	45.023	-64.858	NS	-64.8581310214949	45.0229452024652
430	Leafhopper	2017-08-17	Healthy Fruit	NS1	2018	NA	NA	45.023	-64.858	NS	-64.8581310214949	45.0229452024652
431	Leafhopper	2017-08-17	Healthy Leaf	NS1	2016	NA	NA	45.023	-64.858	NS	-64.8581310214949	45.0229452024652
432	Leafhopper	2016-08-16	Fruit	NS1	2017	NA	NA	45.023	-64.858	NS	-64.8581310214949	45.0229452024652
433	Leafhopper	2016-08-16	Fruit	NS1	2018	NA	NA	45.023	-64.858	NS	-64.8581310214949	45.0229452024652
434	Leafhopper	2016-08-16	Healthy Fruit	NS1	2016	NA	NA	45.023	-64.858	NS	-64.8581310214949	45.0229452024652
435	Leafhopper	2016-08-16	Healthy Fruit	NS1	2017	NA	NA	45.023	-64.858	NS	-64.8581310214949	45.0229452024652
436	Leafhopper	2016-08-16	Healthy Fruit	NS1	2018	NA	NA	45.023	-64.858	NS	-64.8581310214949	45.0229452024652
437	Leafhopper	2017-08-09	Fruit	NS1	2016	NA	NA	45.023	-64.858	NS	-64.8581310214949	45.0229452024652
438	Leafhopper	2017-08-09	Fruit	NS1	2017	NA	NA	45.023	-64.858	NS	-64.8581310214949	45.0229452024652
439	Leafhopper	2017-08-09	Fruit	NS1	2018	NA	NA	45.023	-64.858	NS	-64.8581310214949	45.0229452024652
440	Leafhopper	2016-08-16	Insect	NS1	2017	NA	NA	45.023	-64.858	NS	-64.8581310214949	45.0229452024652
441	Leafhopper	2018-07-17	Fruit	NS1	2016	NA	NA	45.023	-64.858	NS	-64.8581310214949	45.0229452024652
442	Leafhopper	2018-07-17	Fruit	NS1	2017	NA	NA	45.023	-64.858	NS	-64.8581310214949	45.0229452024652
443	Leafhopper	2018-07-17	Fruit	NS1	2018	NA	NA	45.023	-64.858	NS	-64.8581310214949	45.0229452024652
444	Leafhopper	2018-07-17	Healthy Fruit	NS1	2016	NA	NA	45.023	-64.858	NS	-64.8581310214949	45.0229452024652
445	Leafhopper	2018-07-17	Healthy Fruit	NS1	2017	NA	NA	45.023	-64.858	NS	-64.8581310214949	45.0229452024652
446	Leafhopper	2018-07-17	Healthy Fruit	NS1	2018	NA	NA	45.023	-64.858	NS	-64.8581310214949	45.0229452024652
447	Leafhopper	2018-07-17	Healthy Leaf	NS1	2016	NA	NA	45.023	-64.858	NS	-64.8581310214949	45.0229452024652
448	Leafhopper	2018-07-17	Healthy Leaf	NS1	2017	NA	NA	45.023	-64.858	NS	-64.8581310214949	45.0229452024652
449	Leafhopper	2018-07-17	Healthy Leaf	NS1	2018	NA	NA	45.023	-64.858	NS	-64.8581310214949	45.0229452024652
450	Leafhopper	2018-07-17	Insect	NS1	2016	NA	NA	45.023	-64.858	NS	-64.8581310214949	45.0229452024652
451	Leafhopper	2016-07-18	Healthy Leaf	NS1	2016	NA	NA	45.023	-64.858	NS	-64.8581310214949	45.0229452024652
452	Leafhopper	2018-07-17	Insect	NS1	2018	NA	NA	45.023	-64.858	NS	-64.8581310214949	45.0229452024652
453	Leafhopper	2018-07-17	Leaf	NS1	2016	NA	NA	45.023	-64.858	NS	-64.8581310214949	45.0229452024652
454	Leafhopper	2018-07-17	Leaf	NS1	2017	NA	NA	45.023	-64.858	NS	-64.8581310214949	45.0229452024652
455	Leafhopper	2018-07-17	Leaf	NS1	2018	NA	NA	45.023	-64.858	NS	-64.8581310214949	45.0229452024652
456	Leafhopper	2018-08-29	Fruit	NS1	2017	NA	NA	45.023	-64.858	NS	-64.8581310214949	45.0229452024652
457	Leafhopper	2018-08-29	Fruit	NS1	2018	NA	NA	45.023	-64.858	NS	-64.8581310214949	45.0229452024652
458	Leafhopper	2018-08-29	Healthy Fruit	NS1	2016	NA	NA	45.023	-64.858	NS	-64.8581310214949	45.0229452024652
459	Leafhopper	2018-08-29	Healthy Fruit	NS1	2017	NA	NA	45.023	-64.858	NS	-64.8581310214949	45.0229452024652
460	Leafhopper	2017-09-18	Leaf	NS1	2018	NA	NA	45.023	-64.858	NS	-64.8581310214949	45.0229452024652
461	Leafhopper	2016-06-28	Leaf	NS1	2018	NA	NA	45.023	-64.858	NS	-64.8581310214949	45.0229452024652
462	Leafhopper	2018-08-29	Healthy Leaf	NS1	2017	NA	NA	45.023	-64.858	NS	-64.8581310214949	45.0229452024652
463	Leafhopper	2018-08-29	Healthy Leaf	NS1	2018	NA	NA	45.023	-64.858	NS	-64.8581310214949	45.0229452024652
464	Leafhopper	2017-07-26	Fruit	NS1	2018	NA	NA	45.023	-64.858	NS	-64.8581310214949	45.0229452024652
465	Leafhopper	2017-07-26	Healthy Fruit	NS1	2016	NA	NA	45.023	-64.858	NS	-64.8581310214949	45.0229452024652
466	Leafhopper	2017-07-26	Healthy Fruit	NS1	2017	NA	NA	45.023	-64.858	NS	-64.8581310214949	45.0229452024652
467	Leafhopper	2018-07-04	Leaf	NS1	2018	NA	NA	45.023	-64.858	NS	-64.8581310214949	45.0229452024652
468	Leafhopper	2018-08-01	Leaf	NS1	2016	NA	NA	45.023	-64.858	NS	-64.8581310214949	45.0229452024652
469	Leafhopper	2018-08-01	Leaf	NS1	2017	NA	NA	45.023	-64.858	NS	-64.8581310214949	45.0229452024652
470	Leafhopper	2017-07-26	Healthy Leaf	NS1	2017	NA	NA	45.023	-64.858	NS	-64.8581310214949	45.0229452024652
471	Leafhopper	2016-08-02	Fruit	NS1	2016	NA	NA	45.023	-64.858	NS	-64.8581310214949	45.0229452024652
472	Leafhopper	2017-08-17	Healthy Leaf	NS1	2017	NA	NA	45.023	-64.858	NS	-64.8581310214949	45.0229452024652
473	Leafhopper	2017-08-17	Healthy Leaf	NS1	2018	NA	NA	45.023	-64.858	NS	-64.8581310214949	45.0229452024652
474	Leafhopper	2018-09-12	Healthy Fruit	NS1	2017	NA	NA	45.023	-64.858	NS	-64.8581310214949	45.0229452024652
475	Leafhopper	2017-08-17	Insect	NS1	2017	NA	NA	45.023	-64.858	NS	-64.8581310214949	45.0229452024652
476	Leafhopper	2017-08-17	Insect	NS1	2018	NA	NA	45.023	-64.858	NS	-64.8581310214949	45.0229452024652
477	Leafhopper	2017-08-17	Leaf	NS1	2016	NA	NA	45.023	-64.858	NS	-64.8581310214949	45.0229452024652
478	Leafhopper	2017-08-17	Leaf	NS1	2017	NA	NA	45.023	-64.858	NS	-64.8581310214949	45.0229452024652
479	Leafhopper	2018-08-01	Insect	NS1	2017	NA	NA	45.023	-64.858	NS	-64.8581310214949	45.0229452024652
480	Leafhopper	2018-08-01	Insect	NS1	2018	NA	NA	45.023	-64.858	NS	-64.8581310214949	45.0229452024652
481	Leafhopper	2016-07-18	Insect	NS1	2016	NA	NA	45.023	-64.858	NS	-64.8581310214949	45.0229452024652
482	Leafhopper	2018-08-29	Fruit	NS1	2016	NA	NA	45.023	-64.858	NS	-64.8581310214949	45.0229452024652
483	Leafhopper	2018-08-01	Leaf	NS1	2018	NA	NA	45.023	-64.858	NS	-64.8581310214949	45.0229452024652
484	Leafhopper	2016-10-11	Healthy Fruit	NS1	2016	NA	NA	45.023	-64.858	NS	-64.8581310214949	45.0229452024652
485	Leafhopper	2016-10-11	Healthy Fruit	NS1	2017	NA	NA	45.023	-64.858	NS	-64.8581310214949	45.0229452024652
486	Leafhopper	2018-09-12	Healthy Fruit	NS1	2016	NA	NA	45.023	-64.858	NS	-64.8581310214949	45.0229452024652
487	Leafhopper	2016-08-02	Fruit	NS1	2018	NA	NA	45.023	-64.858	NS	-64.8581310214949	45.0229452024652
488	Leafhopper	2018-09-12	Healthy Fruit	NS1	2018	NA	NA	45.023	-64.858	NS	-64.8581310214949	45.0229452024652
489	Leafhopper	2018-09-12	Healthy Leaf	NS1	2016	NA	NA	45.023	-64.858	NS	-64.8581310214949	45.0229452024652
490	Leafhopper	2018-09-12	Healthy Leaf	NS1	2017	NA	NA	45.023	-64.858	NS	-64.8581310214949	45.0229452024652
491	Leafhopper	2018-09-12	Healthy Leaf	NS1	2018	NA	NA	45.023	-64.858	NS	-64.8581310214949	45.0229452024652
492	Leafhopper	2016-07-18	Healthy Leaf	NS1	2017	NA	NA	45.023	-64.858	NS	-64.8581310214949	45.0229452024652
493	Leafhopper	2016-07-18	Healthy Leaf	NS1	2018	NA	NA	45.023	-64.858	NS	-64.8581310214949	45.0229452024652
494	Leafhopper	2018-09-12	Insect	NS1	2017	NA	NA	45.023	-64.858	NS	-64.8581310214949	45.0229452024652
495	Leafhopper	2017-08-09	Healthy Fruit	NS1	2016	NA	NA	45.023	-64.858	NS	-64.8581310214949	45.0229452024652
496	Leafhopper	2017-09-18	Insect	NS1	2017	NA	NA	45.023	-64.858	NS	-64.8581310214949	45.0229452024652
497	Leafhopper	2017-09-18	Insect	NS1	2018	NA	NA	45.023	-64.858	NS	-64.8581310214949	45.0229452024652
498	Leafhopper	2017-09-18	Leaf	NS1	2016	NA	NA	45.023	-64.858	NS	-64.8581310214949	45.0229452024652
499	Leafhopper	2017-09-18	Leaf	NS1	2017	NA	NA	45.023	-64.858	NS	-64.8581310214949	45.0229452024652
500	Leafhopper	2017-08-09	Healthy Leaf	NS1	2018	NA	NA	45.023	-64.858	NS	-64.8581310214949	45.0229452024652
501	Leafhopper	2016-08-02	Healthy Fruit	NS1	2016	NA	NA	45.023	-64.858	NS	-64.8581310214949	45.0229452024652
502	Leafhopper	2016-08-02	Healthy Fruit	NS1	2017	NA	NA	45.023	-64.858	NS	-64.8581310214949	45.0229452024652
503	Leafhopper	2017-07-26	Fruit	NS1	2017	NA	NA	45.023	-64.858	NS	-64.8581310214949	45.0229452024652
504	Leafhopper	2016-08-02	Healthy Leaf	NS1	2016	NA	NA	45.023	-64.858	NS	-64.8581310214949	45.0229452024652
505	Leafhopper	2017-09-18	Fruit	NS1	2016	NA	NA	45.023	-64.858	NS	-64.8581310214949	45.0229452024652
506	Leafhopper	2017-08-17	Leaf	NS1	2018	NA	NA	45.023	-64.858	NS	-64.8581310214949	45.0229452024652
507	Leafhopper	2017-09-18	Fruit	NS1	2017	NA	NA	45.023	-64.858	NS	-64.8581310214949	45.0229452024652
508	Leafhopper	2017-06-27	Insect	NS1	2017	NA	NA	45.023	-64.858	NS	-64.8581310214949	45.0229452024652
509	Leafhopper	2017-08-09	Healthy Fruit	NS1	2017	NA	NA	45.023	-64.858	NS	-64.8581310214949	45.0229452024652
510	Leafhopper	2018-08-29	Leaf	NS1	2018	NA	NA	45.023	-64.858	NS	-64.8581310214949	45.0229452024652
511	Leafhopper	2017-08-09	Healthy Leaf	NS1	2016	NA	NA	45.023	-64.858	NS	-64.8581310214949	45.0229452024652
512	Leafhopper	2016-08-02	Fruit	NS1	2017	NA	NA	45.023	-64.858	NS	-64.8581310214949	45.0229452024652
513	Leafhopper	2017-06-27	Leaf	NS1	2018	NA	NA	45.023	-64.858	NS	-64.8581310214949	45.0229452024652
514	Leafhopper	2016-08-02	Leaf	NS1	2018	NA	NA	45.023	-64.858	NS	-64.8581310214949	45.0229452024652
515	Leafhopper	2016-10-11	Healthy Leaf	NS1	2016	NA	NA	45.023	-64.858	NS	-64.8581310214949	45.0229452024652
516	Leafhopper	2016-08-02	Healthy Fruit	NS1	2018	NA	NA	45.023	-64.858	NS	-64.8581310214949	45.0229452024652
517	Leafhopper	2016-10-11	Healthy Leaf	NS1	2018	NA	NA	45.023	-64.858	NS	-64.8581310214949	45.0229452024652
518	Leafhopper	2017-06-27	Insect	NS1	2018	NA	NA	45.023	-64.858	NS	-64.8581310214949	45.0229452024652
519	Leafhopper	2018-09-12	Insect	NS1	2016	NA	NA	45.023	-64.858	NS	-64.8581310214949	45.0229452024652
520	Leafhopper	2017-06-27	Leaf	NS1	2016	NA	NA	45.023	-64.858	NS	-64.8581310214949	45.0229452024652
521	Leafhopper	2017-09-18	Fruit	NS1	2018	NA	NA	45.023	-64.858	NS	-64.8581310214949	45.0229452024652
522	Leafhopper	2016-08-02	Insect	NS1	2018	NA	NA	45.023	-64.858	NS	-64.8581310214949	45.0229452024652
523	Leafhopper	2016-10-11	Fruit	NS1	2018	NA	NA	45.023	-64.858	NS	-64.8581310214949	45.0229452024652
524	Leafhopper	2016-10-11	Healthy Fruit	NS1	2018	NA	NA	45.023	-64.858	NS	-64.8581310214949	45.0229452024652
525	Leafhopper	2017-08-09	Healthy Leaf	NS1	2017	NA	NA	45.023	-64.858	NS	-64.8581310214949	45.0229452024652
526	Leafhopper	2017-06-27	Leaf	NS1	2017	NA	NA	45.023	-64.858	NS	-64.8581310214949	45.0229452024652
527	Leafhopper	2016-08-02	Leaf	NS1	2016	NA	NA	45.023	-64.858	NS	-64.8581310214949	45.0229452024652
528	Leafhopper	2018-09-12	Leaf	NS1	2016	NA	NA	45.023	-64.858	NS	-64.8581310214949	45.0229452024652
529	Leafhopper	2016-10-11	Healthy Leaf	NS1	2017	NA	NA	45.023	-64.858	NS	-64.8581310214949	45.0229452024652
530	Leafhopper	2017-08-17	Insect	NS1	2016	NA	NA	45.023	-64.858	NS	-64.8581310214949	45.0229452024652
531	Leafhopper	2017-09-18	Healthy Fruit	NS1	2016	NA	NA	45.023	-64.858	NS	-64.8581310214949	45.0229452024652
532	Leafhopper	2018-07-04	Fruit	NS1	2016	NA	NA	45.023	-64.858	NS	-64.8581310214949	45.0229452024652
533	Leafhopper	2017-08-09	Healthy Fruit	NS1	2018	NA	NA	45.023	-64.858	NS	-64.8581310214949	45.0229452024652
534	Leafhopper	2017-09-18	Healthy Fruit	NS1	2017	NA	NA	45.023	-64.858	NS	-64.8581310214949	45.0229452024652
535	Leafhopper	2018-09-12	Leaf	NS1	2017	NA	NA	45.023	-64.858	NS	-64.8581310214949	45.0229452024652
536	Leafhopper	2017-09-18	Healthy Fruit	NS1	2018	NA	NA	45.023	-64.858	NS	-64.8581310214949	45.0229452024652
537	Leafhopper	2018-09-12	Insect	NS1	2018	NA	NA	45.023	-64.858	NS	-64.8581310214949	45.0229452024652
538	Leafhopper	2016-08-02	Insect	NS1	2017	NA	NA	45.023	-64.858	NS	-64.8581310214949	45.0229452024652
539	Leafhopper	2016-08-02	Insect	NS1	2016	NA	NA	45.023	-64.858	NS	-64.8581310214949	45.0229452024652
540	Leafhopper	2016-08-02	Leaf	NS1	2017	NA	NA	45.023	-64.858	NS	-64.8581310214949	45.0229452024652
541	NS1H	2017-07-11	Fruit	NS1	2016	NA	NA	45.023	-64.858	NS	-64.8581568340202	45.0232139976778
542	NS1H	2017-07-11	Healthy Fruit	NS1	2017	NA	NA	45.023	-64.858	NS	-64.8581568340202	45.0232139976778
543	NS1H	2018-07-17	Healthy Leaf	NS1	2018	NA	NA	45.023	-64.858	NS	-64.8581568340202	45.0232139976778
544	NS1H	2017-07-11	Fruit	NS1	2017	NA	NA	45.023	-64.858	NS	-64.8581568340202	45.0232139976778
545	NS1H	2017-07-11	Fruit	NS1	2018	NA	NA	45.023	-64.858	NS	-64.8581568340202	45.0232139976778
546	NS1H	2017-07-11	Healthy Fruit	NS1	2018	NA	NA	45.023	-64.858	NS	-64.8581568340202	45.0232139976778
547	NS1H	2017-09-05	Healthy Leaf	NS1	2018	NA	NA	45.023	-64.858	NS	-64.8581568340202	45.0232139976778
548	NS1H	2016-07-18	Healthy Fruit	NS1	2017	NA	NA	45.023	-64.858	NS	-64.8581568340202	45.0232139976778
549	NS1H	2018-07-17	Healthy Leaf	NS1	2016	NA	NA	45.023	-64.858	NS	-64.8581568340202	45.0232139976778
550	NS1H	2016-06-28	Healthy Fruit	NS1	2018	NA	NA	45.023	-64.858	NS	-64.8581568340202	45.0232139976778
551	NS1H	2018-07-17	Healthy Leaf	NS1	2017	NA	NA	45.023	-64.858	NS	-64.8581568340202	45.0232139976778
552	NS1H	2017-09-05	Fruit	NS1	2016	NA	NA	45.023	-64.858	NS	-64.8581568340202	45.0232139976778
553	NS1H	2018-07-17	Insect	NS1	2016	NA	NA	45.023	-64.858	NS	-64.8581568340202	45.0232139976778
554	NS1H	2016-10-11	Insect	NS1	2016	NA	NA	45.023	-64.858	NS	-64.8581568340202	45.0232139976778
555	NS1H	2017-07-11	Healthy Fruit	NS1	2016	NA	NA	45.023	-64.858	NS	-64.8581568340202	45.0232139976778
556	NS1H	2018-07-17	Healthy Fruit	NS1	2018	NA	NA	45.023	-64.858	NS	-64.8581568340202	45.0232139976778
557	NS1H	2016-07-18	Fruit	NS1	2017	NA	NA	45.023	-64.858	NS	-64.8581568340202	45.0232139976778
558	NS1H	2018-07-04	Insect	NS1	2017	NA	NA	45.023	-64.858	NS	-64.8581568340202	45.0232139976778
559	NS1H	2018-07-17	Insect	NS1	2017	NA	NA	45.023	-64.858	NS	-64.8581568340202	45.0232139976778
560	NS1H	2017-09-05	Healthy Leaf	NS1	2016	NA	NA	45.023	-64.858	NS	-64.8581568340202	45.0232139976778
561	NS1H	2017-09-05	Healthy Leaf	NS1	2017	NA	NA	45.023	-64.858	NS	-64.8581568340202	45.0232139976778
562	NS1H	2018-07-17	Leaf	NS1	2017	NA	NA	45.023	-64.858	NS	-64.8581568340202	45.0232139976778
563	NS1H	2017-07-11	Healthy Leaf	NS1	2016	NA	NA	45.023	-64.858	NS	-64.8581568340202	45.0232139976778
564	NS1H	2018-07-17	Insect	NS1	2018	NA	NA	45.023	-64.858	NS	-64.8581568340202	45.0232139976778
565	NS1H	2018-07-17	Leaf	NS1	2016	NA	NA	45.023	-64.858	NS	-64.8581568340202	45.0232139976778
566	NS1H	2016-07-18	Fruit	NS1	2016	NA	NA	45.023	-64.858	NS	-64.8581568340202	45.0232139976778
567	NS1H	2017-09-05	Healthy Fruit	NS1	2017	NA	NA	45.023	-64.858	NS	-64.8581568340202	45.0232139976778
568	NS1H	2016-10-11	Insect	NS1	2017	NA	NA	45.023	-64.858	NS	-64.8581568340202	45.0232139976778
569	NS1H	2018-07-17	Healthy Fruit	NS1	2017	NA	NA	45.023	-64.858	NS	-64.8581568340202	45.0232139976778
570	NS1H	2018-08-01	Healthy Leaf	NS1	2016	NA	NA	45.023	-64.858	NS	-64.8581568340202	45.0232139976778
571	NS1H	2016-08-16	Healthy Leaf	NS1	2016	NA	NA	45.023	-64.858	NS	-64.8581568340202	45.0232139976778
572	NS1H	2018-07-04	Insect	NS1	2018	NA	NA	45.023	-64.858	NS	-64.8581568340202	45.0232139976778
573	NS1H	2018-08-01	Healthy Fruit	NS1	2018	NA	NA	45.023	-64.858	NS	-64.8581568340202	45.0232139976778
574	NS1H	2016-06-28	Healthy Leaf	NS1	2016	neg	NA	45.023	-64.858	NS	-64.8581568340202	45.0232139976778
575	NS1H	2016-06-28	Healthy Leaf	NS1	2017	NA	NA	45.023	-64.858	NS	-64.8581568340202	45.0232139976778
576	NS1H	2017-09-05	Fruit	NS1	2017	NA	NA	45.023	-64.858	NS	-64.8581568340202	45.0232139976778
577	NS1H	2018-07-04	Leaf	NS1	2016	NA	NA	45.023	-64.858	NS	-64.8581568340202	45.0232139976778
578	NS1H	2017-09-05	Fruit	NS1	2018	NA	NA	45.023	-64.858	NS	-64.8581568340202	45.0232139976778
579	NS1H	2017-09-05	Healthy Fruit	NS1	2016	NA	NA	45.023	-64.858	NS	-64.8581568340202	45.0232139976778
580	NS1H	2016-08-16	Leaf	NS1	2017	NA	NA	45.023	-64.858	NS	-64.8581568340202	45.0232139976778
581	NS1H	2018-08-01	Healthy Fruit	NS1	2017	NA	NA	45.023	-64.858	NS	-64.8581568340202	45.0232139976778
582	NS1H	2017-08-09	Healthy Leaf	NS1	2017	NA	NA	45.023	-64.858	NS	-64.8581568340202	45.0232139976778
583	NS1H	2017-08-09	Healthy Leaf	NS1	2018	NA	NA	45.023	-64.858	NS	-64.8581568340202	45.0232139976778
584	NS1H	2017-08-09	Insect	NS1	2016	NA	NA	45.023	-64.858	NS	-64.8581568340202	45.0232139976778
585	NS1H	2017-08-09	Insect	NS1	2017	NA	NA	45.023	-64.858	NS	-64.8581568340202	45.0232139976778
586	NS1H	2017-08-09	Insect	NS1	2018	NA	NA	45.023	-64.858	NS	-64.8581568340202	45.0232139976778
587	NS1H	2017-08-09	Leaf	NS1	2016	NA	NA	45.023	-64.858	NS	-64.8581568340202	45.0232139976778
588	NS1H	2017-08-09	Leaf	NS1	2017	NA	NA	45.023	-64.858	NS	-64.8581568340202	45.0232139976778
589	NS1H	2017-08-09	Leaf	NS1	2018	NA	NA	45.023	-64.858	NS	-64.8581568340202	45.0232139976778
590	NS1H	2016-07-18	Insect	NS1	2017	NA	NA	45.023	-64.858	NS	-64.8581568340202	45.0232139976778
591	NS1H	2018-07-04	Fruit	NS1	2018	NA	NA	45.023	-64.858	NS	-64.8581568340202	45.0232139976778
592	NS1H	2016-07-18	Insect	NS1	2018	NA	NA	45.023	-64.858	NS	-64.8581568340202	45.0232139976778
593	NS1H	2016-07-18	Leaf	NS1	2016	NA	NA	45.023	-64.858	NS	-64.8581568340202	45.0232139976778
594	NS1H	2016-08-16	Leaf	NS1	2018	NA	NA	45.023	-64.858	NS	-64.8581568340202	45.0232139976778
595	NS1H	2017-09-05	Healthy Fruit	NS1	2018	NA	NA	45.023	-64.858	NS	-64.8581568340202	45.0232139976778
596	NS1H	2017-07-11	Healthy Leaf	NS1	2018	NA	NA	45.023	-64.858	NS	-64.8581568340202	45.0232139976778
597	NS1H	2017-07-11	Insect	NS1	2016	NA	NA	45.023	-64.858	NS	-64.8581568340202	45.0232139976778
598	NS1H	2017-07-11	Insect	NS1	2017	NA	NA	45.023	-64.858	NS	-64.8581568340202	45.0232139976778
599	NS1H	2017-07-11	Insect	NS1	2018	NA	NA	45.023	-64.858	NS	-64.8581568340202	45.0232139976778
600	NS1H	2017-07-11	Leaf	NS1	2016	NA	NA	45.023	-64.858	NS	-64.8581568340202	45.0232139976778
601	NS1H	2017-07-11	Leaf	NS1	2017	NA	NA	45.023	-64.858	NS	-64.8581568340202	45.0232139976778
602	NS1H	2017-07-11	Leaf	NS1	2018	NA	NA	45.023	-64.858	NS	-64.8581568340202	45.0232139976778
603	NS1H	2018-07-17	Leaf	NS1	2018	NA	NA	45.023	-64.858	NS	-64.8581568340202	45.0232139976778
604	NS1H	2017-09-05	Leaf	NS1	2016	NA	NA	45.023	-64.858	NS	-64.8581568340202	45.0232139976778
605	NS1H	2017-09-05	Leaf	NS1	2017	NA	NA	45.023	-64.858	NS	-64.8581568340202	45.0232139976778
606	NS1H	2017-09-05	Leaf	NS1	2018	NA	NA	45.023	-64.858	NS	-64.8581568340202	45.0232139976778
607	NS1H	2016-07-18	Leaf	NS1	2017	NA	NA	45.023	-64.858	NS	-64.8581568340202	45.0232139976778
608	NS1H	2016-08-16	Fruit	NS1	2017	NA	NA	45.023	-64.858	NS	-64.8581568340202	45.0232139976778
609	NS1H	2016-08-16	Fruit	NS1	2018	NA	NA	45.023	-64.858	NS	-64.8581568340202	45.0232139976778
610	NS1H	2016-08-16	Healthy Fruit	NS1	2016	NA	NA	45.023	-64.858	NS	-64.8581568340202	45.0232139976778
611	NS1H	2016-08-16	Healthy Fruit	NS1	2017	NA	NA	45.023	-64.858	NS	-64.8581568340202	45.0232139976778
612	NS1H	2016-08-16	Healthy Fruit	NS1	2018	NA	NA	45.023	-64.858	NS	-64.8581568340202	45.0232139976778
613	NS1H	2017-08-09	Fruit	NS1	2016	NA	NA	45.023	-64.858	NS	-64.8581568340202	45.0232139976778
614	NS1H	2016-08-16	Healthy Leaf	NS1	2017	NA	NA	45.023	-64.858	NS	-64.8581568340202	45.0232139976778
615	NS1H	2016-08-16	Healthy Leaf	NS1	2018	NA	NA	45.023	-64.858	NS	-64.8581568340202	45.0232139976778
616	NS1H	2018-07-17	Fruit	NS1	2016	NA	NA	45.023	-64.858	NS	-64.8581568340202	45.0232139976778
617	NS1H	2018-07-17	Fruit	NS1	2017	NA	NA	45.023	-64.858	NS	-64.8581568340202	45.0232139976778
618	NS1H	2018-07-17	Fruit	NS1	2018	NA	NA	45.023	-64.858	NS	-64.8581568340202	45.0232139976778
619	NS1H	2018-07-17	Healthy Fruit	NS1	2016	NA	NA	45.023	-64.858	NS	-64.8581568340202	45.0232139976778
620	NS1H	2017-06-27	Fruit	NS1	2016	NA	NA	45.023	-64.858	NS	-64.8581568340202	45.0232139976778
621	NS1H	2017-06-27	Fruit	NS1	2017	NA	NA	45.023	-64.858	NS	-64.8581568340202	45.0232139976778
622	NS1H	2017-06-27	Fruit	NS1	2018	NA	NA	45.023	-64.858	NS	-64.8581568340202	45.0232139976778
623	NS1H	2016-07-18	Fruit	NS1	2018	NA	NA	45.023	-64.858	NS	-64.8581568340202	45.0232139976778
624	NS1H	2016-07-18	Healthy Fruit	NS1	2016	NA	NA	45.023	-64.858	NS	-64.8581568340202	45.0232139976778
625	NS1H	2016-08-29	Fruit	NS1	2016	NA	NA	45.023	-64.858	NS	-64.8581568340202	45.0232139976778
626	NS1H	2016-07-18	Healthy Fruit	NS1	2018	NA	NA	45.023	-64.858	NS	-64.8581568340202	45.0232139976778
627	NS1H	2016-07-18	Healthy Leaf	NS1	2016	NA	NA	45.023	-64.858	NS	-64.8581568340202	45.0232139976778
628	NS1H	2016-07-18	Healthy Leaf	NS1	2017	NA	NA	45.023	-64.858	NS	-64.8581568340202	45.0232139976778
629	NS1H	2016-07-18	Healthy Leaf	NS1	2018	NA	NA	45.023	-64.858	NS	-64.8581568340202	45.0232139976778
630	NS1H	2018-07-04	Fruit	NS1	2017	NA	NA	45.023	-64.858	NS	-64.8581568340202	45.0232139976778
631	NS1H	2016-07-18	Insect	NS1	2016	NA	NA	45.023	-64.858	NS	-64.8581568340202	45.0232139976778
632	NS1H	2018-07-04	Healthy Fruit	NS1	2016	NA	NA	45.023	-64.858	NS	-64.8581568340202	45.0232139976778
633	NS1H	2018-07-04	Healthy Fruit	NS1	2017	NA	NA	45.023	-64.858	NS	-64.8581568340202	45.0232139976778
634	NS1H	2018-07-04	Healthy Fruit	NS1	2018	NA	NA	45.023	-64.858	NS	-64.8581568340202	45.0232139976778
635	NS1H	2017-07-11	Healthy Leaf	NS1	2017	NA	NA	45.023	-64.858	NS	-64.8581568340202	45.0232139976778
636	NS1H	2016-06-28	Fruit	NS1	2016	NA	NA	45.023	-64.858	NS	-64.8581568340202	45.0232139976778
637	NS1H	2016-06-28	Fruit	NS1	2017	NA	NA	45.023	-64.858	NS	-64.8581568340202	45.0232139976778
638	NS1H	2016-06-28	Fruit	NS1	2018	NA	NA	45.023	-64.858	NS	-64.8581568340202	45.0232139976778
639	NS1H	2016-06-28	Healthy Fruit	NS1	2016	NA	NA	45.023	-64.858	NS	-64.8581568340202	45.0232139976778
640	NS1H	2016-06-28	Healthy Fruit	NS1	2017	NA	NA	45.023	-64.858	NS	-64.8581568340202	45.0232139976778
641	NS1H	2017-08-17	Fruit	NS1	2016	NA	NA	45.023	-64.858	NS	-64.8581568340202	45.0232139976778
642	NS1H	2017-08-17	Fruit	NS1	2017	NA	NA	45.023	-64.858	NS	-64.8581568340202	45.0232139976778
643	NS1H	2017-09-05	Insect	NS1	2017	NA	NA	45.023	-64.858	NS	-64.8581568340202	45.0232139976778
644	NS1H	2017-09-05	Insect	NS1	2018	NA	NA	45.023	-64.858	NS	-64.8581568340202	45.0232139976778
645	NS1H	2018-08-01	Fruit	NS1	2016	NA	NA	45.023	-64.858	NS	-64.8581568340202	45.0232139976778
646	NS1H	2018-08-01	Fruit	NS1	2017	NA	NA	45.023	-64.858	NS	-64.8581568340202	45.0232139976778
647	NS1H	2018-08-01	Healthy Fruit	NS1	2016	NA	NA	45.023	-64.858	NS	-64.8581568340202	45.0232139976778
648	NS1H	2016-08-16	Fruit	NS1	2016	NA	NA	45.023	-64.858	NS	-64.8581568340202	45.0232139976778
649	NS1H	2017-07-26	Insect	NS1	2017	NA	NA	45.023	-64.858	NS	-64.8581568340202	45.0232139976778
650	NS1H	2017-07-26	Insect	NS1	2018	NA	NA	45.023	-64.858	NS	-64.8581568340202	45.0232139976778
651	NS1H	2017-07-26	Leaf	NS1	2016	NA	NA	45.023	-64.858	NS	-64.8581568340202	45.0232139976778
652	NS1H	2018-08-01	Healthy Leaf	NS1	2017	NA	NA	45.023	-64.858	NS	-64.8581568340202	45.0232139976778
653	NS1H	2018-08-01	Healthy Leaf	NS1	2018	NA	NA	45.023	-64.858	NS	-64.8581568340202	45.0232139976778
654	NS1H	2018-08-01	Insect	NS1	2016	NA	NA	45.023	-64.858	NS	-64.8581568340202	45.0232139976778
655	NS1H	2018-08-01	Insect	NS1	2017	NA	NA	45.023	-64.858	NS	-64.8581568340202	45.0232139976778
656	NS1H	2016-08-16	Insect	NS1	2016	NA	NA	45.023	-64.858	NS	-64.8581568340202	45.0232139976778
657	NS1H	2016-08-16	Insect	NS1	2017	NA	NA	45.023	-64.858	NS	-64.8581568340202	45.0232139976778
658	NS1H	2016-08-16	Insect	NS1	2018	NA	NA	45.023	-64.858	NS	-64.8581568340202	45.0232139976778
659	NS1H	2016-08-16	Leaf	NS1	2016	NA	NA	45.023	-64.858	NS	-64.8581568340202	45.0232139976778
660	NS1H	2016-08-02	Insect	NS1	2018	NA	NA	45.023	-64.858	NS	-64.8581568340202	45.0232139976778
661	NS1H	2016-08-02	Leaf	NS1	2016	NA	NA	45.023	-64.858	NS	-64.8581568340202	45.0232139976778
662	NS1H	2016-08-02	Leaf	NS1	2017	NA	NA	45.023	-64.858	NS	-64.8581568340202	45.0232139976778
663	NS1H	2017-06-27	Healthy Fruit	NS1	2016	NA	NA	45.023	-64.858	NS	-64.8581568340202	45.0232139976778
664	NS1H	2016-10-11	Insect	NS1	2018	NA	NA	45.023	-64.858	NS	-64.8581568340202	45.0232139976778
665	NS1H	2016-10-11	Leaf	NS1	2016	NA	NA	45.023	-64.858	NS	-64.8581568340202	45.0232139976778
666	NS1H	2016-10-11	Leaf	NS1	2017	NA	NA	45.023	-64.858	NS	-64.8581568340202	45.0232139976778
667	NS1H	2016-10-11	Leaf	NS1	2018	NA	NA	45.023	-64.858	NS	-64.8581568340202	45.0232139976778
668	NS1H	2017-09-18	Healthy Leaf	NS1	2016	NA	NA	45.023	-64.858	NS	-64.8581568340202	45.0232139976778
669	NS1H	2018-09-12	Leaf	NS1	2018	NA	NA	45.023	-64.858	NS	-64.8581568340202	45.0232139976778
670	NS1H	2016-08-29	Healthy Fruit	NS1	2016	NA	NA	45.023	-64.858	NS	-64.8581568340202	45.0232139976778
671	NS1H	2017-09-18	Healthy Leaf	NS1	2018	NA	NA	45.023	-64.858	NS	-64.8581568340202	45.0232139976778
672	NS1H	2018-08-29	Fruit	NS1	2016	NA	NA	45.023	-64.858	NS	-64.8581568340202	45.0232139976778
673	NS1H	2018-08-29	Fruit	NS1	2017	NA	NA	45.023	-64.858	NS	-64.8581568340202	45.0232139976778
674	NS1H	2018-08-29	Fruit	NS1	2018	NA	NA	45.023	-64.858	NS	-64.8581568340202	45.0232139976778
675	NS1H	2018-07-04	Healthy Leaf	NS1	2016	NA	NA	45.023	-64.858	NS	-64.8581568340202	45.0232139976778
676	NS1H	2018-07-04	Healthy Leaf	NS1	2017	NA	NA	45.023	-64.858	NS	-64.8581568340202	45.0232139976778
677	NS1H	2018-07-04	Healthy Leaf	NS1	2018	NA	NA	45.023	-64.858	NS	-64.8581568340202	45.0232139976778
678	NS1H	2018-07-04	Insect	NS1	2016	NA	NA	45.023	-64.858	NS	-64.8581568340202	45.0232139976778
679	NS1H	2017-07-26	Fruit	NS1	2016	NA	NA	45.023	-64.858	NS	-64.8581568340202	45.0232139976778
680	NS1H	2017-07-26	Fruit	NS1	2017	NA	NA	45.023	-64.858	NS	-64.8581568340202	45.0232139976778
681	NS1H	2017-07-26	Fruit	NS1	2018	NA	NA	45.023	-64.858	NS	-64.8581568340202	45.0232139976778
682	NS1H	2017-07-26	Healthy Fruit	NS1	2016	NA	NA	45.023	-64.858	NS	-64.8581568340202	45.0232139976778
683	NS1H	2017-08-17	Fruit	NS1	2018	NA	NA	45.023	-64.858	NS	-64.8581568340202	45.0232139976778
684	NS1H	2016-06-28	Healthy Leaf	NS1	2018	NA	NA	45.023	-64.858	NS	-64.8581568340202	45.0232139976778
685	NS1H	2016-06-28	Insect	NS1	2016	NA	NA	45.023	-64.858	NS	-64.8581568340202	45.0232139976778
686	NS1H	2016-06-28	Insect	NS1	2017	NA	NA	45.023	-64.858	NS	-64.8581568340202	45.0232139976778
687	NS1H	2018-08-01	Fruit	NS1	2018	NA	NA	45.023	-64.858	NS	-64.8581568340202	45.0232139976778
688	NS1H	2017-08-17	Healthy Leaf	NS1	2016	NA	NA	45.023	-64.858	NS	-64.8581568340202	45.0232139976778
689	NS1H	2017-08-17	Healthy Leaf	NS1	2017	NA	NA	45.023	-64.858	NS	-64.8581568340202	45.0232139976778
690	NS1H	2017-08-17	Healthy Leaf	NS1	2018	NA	NA	45.023	-64.858	NS	-64.8581568340202	45.0232139976778
691	NS1H	2017-08-17	Insect	NS1	2016	NA	NA	45.023	-64.858	NS	-64.8581568340202	45.0232139976778
692	NS1H	2017-07-26	Leaf	NS1	2017	NA	NA	45.023	-64.858	NS	-64.8581568340202	45.0232139976778
693	NS1H	2017-07-26	Leaf	NS1	2018	NA	NA	45.023	-64.858	NS	-64.8581568340202	45.0232139976778
694	NS1H	2016-08-02	Healthy Fruit	NS1	2018	NA	NA	45.023	-64.858	NS	-64.8581568340202	45.0232139976778
695	NS1H	2016-08-02	Healthy Leaf	NS1	2016	NA	NA	45.023	-64.858	NS	-64.8581568340202	45.0232139976778
696	NS1H	2018-08-01	Insect	NS1	2018	NA	NA	45.023	-64.858	NS	-64.8581568340202	45.0232139976778
697	NS1H	2018-08-01	Leaf	NS1	2016	NA	NA	45.023	-64.858	NS	-64.8581568340202	45.0232139976778
698	NS1H	2018-08-01	Leaf	NS1	2017	NA	NA	45.023	-64.858	NS	-64.8581568340202	45.0232139976778
699	NS1H	2018-08-01	Leaf	NS1	2018	NA	NA	45.023	-64.858	NS	-64.8581568340202	45.0232139976778
700	NS1H	2018-09-12	Fruit	NS1	2016	NA	NA	45.023	-64.858	NS	-64.8581568340202	45.0232139976778
701	NS1H	2018-09-12	Fruit	NS1	2017	NA	NA	45.023	-64.858	NS	-64.8581568340202	45.0232139976778
702	NS1H	2018-09-12	Fruit	NS1	2018	NA	NA	45.023	-64.858	NS	-64.8581568340202	45.0232139976778
703	NS1H	2016-08-02	Leaf	NS1	2018	NA	NA	45.023	-64.858	NS	-64.8581568340202	45.0232139976778
704	NS1H	2018-09-12	Healthy Fruit	NS1	2017	NA	NA	45.023	-64.858	NS	-64.8581568340202	45.0232139976778
705	NS1H	2017-06-27	Healthy Fruit	NS1	2017	NA	NA	45.023	-64.858	NS	-64.8581568340202	45.0232139976778
706	NS1H	2017-06-27	Healthy Fruit	NS1	2018	NA	NA	45.023	-64.858	NS	-64.8581568340202	45.0232139976778
707	NS1H	2017-06-27	Healthy Leaf	NS1	2016	NA	NA	45.023	-64.858	NS	-64.8581568340202	45.0232139976778
708	NS1H	2016-08-29	Fruit	NS1	2017	NA	NA	45.023	-64.858	NS	-64.8581568340202	45.0232139976778
709	NS1H	2016-08-29	Fruit	NS1	2018	NA	NA	45.023	-64.858	NS	-64.8581568340202	45.0232139976778
710	NS1H	2017-09-18	Healthy Leaf	NS1	2017	NA	NA	45.023	-64.858	NS	-64.8581568340202	45.0232139976778
711	NS1H	2017-06-27	Insect	NS1	2016	NA	NA	45.023	-64.858	NS	-64.8581568340202	45.0232139976778
712	NS1H	2017-09-18	Insect	NS1	2016	NA	NA	45.023	-64.858	NS	-64.8581568340202	45.0232139976778
713	NS1H	2017-09-18	Insect	NS1	2017	NA	NA	45.023	-64.858	NS	-64.8581568340202	45.0232139976778
714	NS1H	2017-09-18	Insect	NS1	2018	NA	NA	45.023	-64.858	NS	-64.8581568340202	45.0232139976778
715	NS1H	2018-08-29	Healthy Fruit	NS1	2016	NA	NA	45.023	-64.858	NS	-64.8581568340202	45.0232139976778
716	NS1H	2016-07-18	Leaf	NS1	2018	NA	NA	45.023	-64.858	NS	-64.8581568340202	45.0232139976778
717	NS1H	2018-08-29	Healthy Fruit	NS1	2018	NA	NA	45.023	-64.858	NS	-64.8581568340202	45.0232139976778
718	NS1H	2018-08-29	Healthy Leaf	NS1	2016	NA	NA	45.023	-64.858	NS	-64.8581568340202	45.0232139976778
719	NS1H	2018-08-29	Healthy Leaf	NS1	2017	NA	NA	45.023	-64.858	NS	-64.8581568340202	45.0232139976778
720	NS1H	2018-08-29	Healthy Leaf	NS1	2018	NA	NA	45.023	-64.858	NS	-64.8581568340202	45.0232139976778
721	NS1H	2018-08-29	Insect	NS1	2016	NA	NA	45.023	-64.858	NS	-64.8581568340202	45.0232139976778
722	NS1H	2018-08-29	Insect	NS1	2017	NA	NA	45.023	-64.858	NS	-64.8581568340202	45.0232139976778
723	NS1H	2017-09-05	Insect	NS1	2016	NA	NA	45.023	-64.858	NS	-64.8581568340202	45.0232139976778
724	NS1H	2018-08-29	Leaf	NS1	2016	NA	NA	45.023	-64.858	NS	-64.8581568340202	45.0232139976778
725	NS1H	2017-08-17	Healthy Fruit	NS1	2016	NA	NA	45.023	-64.858	NS	-64.8581568340202	45.0232139976778
726	NS1H	2017-08-17	Healthy Fruit	NS1	2017	NA	NA	45.023	-64.858	NS	-64.8581568340202	45.0232139976778
727	NS1H	2017-08-17	Healthy Fruit	NS1	2018	NA	NA	45.023	-64.858	NS	-64.8581568340202	45.0232139976778
728	NS1H	2017-07-26	Healthy Leaf	NS1	2017	NA	NA	45.023	-64.858	NS	-64.8581568340202	45.0232139976778
729	NS1H	2017-07-26	Healthy Leaf	NS1	2018	NA	NA	45.023	-64.858	NS	-64.8581568340202	45.0232139976778
730	NS1H	2017-07-26	Insect	NS1	2016	NA	NA	45.023	-64.858	NS	-64.8581568340202	45.0232139976778
731	NS1H	2016-08-02	Fruit	NS1	2016	NA	NA	45.023	-64.858	NS	-64.8581568340202	45.0232139976778
732	NS1H	2017-08-17	Insect	NS1	2017	NA	NA	45.023	-64.858	NS	-64.8581568340202	45.0232139976778
733	NS1H	2017-08-17	Insect	NS1	2018	NA	NA	45.023	-64.858	NS	-64.8581568340202	45.0232139976778
734	NS1H	2017-08-17	Leaf	NS1	2016	NA	NA	45.023	-64.858	NS	-64.8581568340202	45.0232139976778
735	NS1H	2017-08-17	Leaf	NS1	2017	NA	NA	45.023	-64.858	NS	-64.8581568340202	45.0232139976778
736	NS1H	2016-08-02	Healthy Leaf	NS1	2017	NA	NA	45.023	-64.858	NS	-64.8581568340202	45.0232139976778
737	NS1H	2016-08-02	Healthy Leaf	NS1	2018	NA	NA	45.023	-64.858	NS	-64.8581568340202	45.0232139976778
738	NS1H	2016-08-02	Insect	NS1	2016	NA	NA	45.023	-64.858	NS	-64.8581568340202	45.0232139976778
739	NS1H	2016-08-02	Insect	NS1	2017	NA	NA	45.023	-64.858	NS	-64.8581568340202	45.0232139976778
740	NS1H	2017-08-09	Fruit	NS1	2018	NA	NA	45.023	-64.858	NS	-64.8581568340202	45.0232139976778
741	NS1H	2017-08-09	Healthy Fruit	NS1	2016	NA	NA	45.023	-64.858	NS	-64.8581568340202	45.0232139976778
742	NS1H	2017-08-09	Healthy Fruit	NS1	2017	NA	NA	45.023	-64.858	NS	-64.8581568340202	45.0232139976778
743	NS1H	2018-09-12	Healthy Fruit	NS1	2016	NA	NA	45.023	-64.858	NS	-64.8581568340202	45.0232139976778
744	NS1H	2017-08-09	Healthy Leaf	NS1	2016	NA	NA	45.023	-64.858	NS	-64.8581568340202	45.0232139976778
745	NS1H	2016-10-11	Healthy Leaf	NS1	2016	NA	NA	45.023	-64.858	NS	-64.8581568340202	45.0232139976778
746	NS1H	2018-09-12	Healthy Fruit	NS1	2018	NA	NA	45.023	-64.858	NS	-64.8581568340202	45.0232139976778
747	NS1H	2018-09-12	Healthy Leaf	NS1	2016	NA	NA	45.023	-64.858	NS	-64.8581568340202	45.0232139976778
748	NS1H	2017-06-27	Healthy Leaf	NS1	2017	NA	NA	45.023	-64.858	NS	-64.8581568340202	45.0232139976778
749	NS1H	2017-06-27	Healthy Leaf	NS1	2018	NA	NA	45.023	-64.858	NS	-64.8581568340202	45.0232139976778
750	NS1H	2018-09-12	Insect	NS1	2016	NA	NA	45.023	-64.858	NS	-64.8581568340202	45.0232139976778
751	NS1H	2017-09-18	Fruit	NS1	2018	NA	NA	45.023	-64.858	NS	-64.8581568340202	45.0232139976778
752	NS1H	2017-06-27	Insect	NS1	2017	NA	NA	45.023	-64.858	NS	-64.8581568340202	45.0232139976778
753	NS1H	2017-06-27	Insect	NS1	2018	NA	NA	45.023	-64.858	NS	-64.8581568340202	45.0232139976778
754	NS1H	2016-08-29	Healthy Fruit	NS1	2017	NA	NA	45.023	-64.858	NS	-64.8581568340202	45.0232139976778
755	NS1H	2017-09-18	Leaf	NS1	2016	NA	NA	45.023	-64.858	NS	-64.8581568340202	45.0232139976778
756	NS1H	2017-09-18	Leaf	NS1	2017	NA	NA	45.023	-64.858	NS	-64.8581568340202	45.0232139976778
757	NS1H	2017-09-18	Leaf	NS1	2018	NA	NA	45.023	-64.858	NS	-64.8581568340202	45.0232139976778
758	NS1H	2016-08-29	Healthy Leaf	NS1	2017	NA	NA	45.023	-64.858	NS	-64.8581568340202	45.0232139976778
759	NS1H	2016-08-29	Healthy Leaf	NS1	2018	NA	NA	45.023	-64.858	NS	-64.8581568340202	45.0232139976778
760	NS1H	2016-08-29	Insect	NS1	2016	NA	NA	45.023	-64.858	NS	-64.8581568340202	45.0232139976778
761	NS1H	2016-08-29	Insect	NS1	2017	NA	NA	45.023	-64.858	NS	-64.8581568340202	45.0232139976778
762	NS1H	2016-08-29	Insect	NS1	2018	NA	NA	45.023	-64.858	NS	-64.8581568340202	45.0232139976778
763	NS1H	2018-08-29	Insect	NS1	2018	NA	NA	45.023	-64.858	NS	-64.8581568340202	45.0232139976778
764	NS1H	2018-07-04	Leaf	NS1	2017	NA	NA	45.023	-64.858	NS	-64.8581568340202	45.0232139976778
765	NS1H	2018-07-04	Leaf	NS1	2018	NA	NA	45.023	-64.858	NS	-64.8581568340202	45.0232139976778
766	NS1H	2017-07-26	Healthy Fruit	NS1	2018	NA	NA	45.023	-64.858	NS	-64.8581568340202	45.0232139976778
767	NS1H	2017-07-26	Healthy Leaf	NS1	2016	NA	NA	45.023	-64.858	NS	-64.8581568340202	45.0232139976778
768	NS1H	2016-10-11	Fruit	NS1	2018	NA	NA	45.023	-64.858	NS	-64.8581568340202	45.0232139976778
769	NS1H	2016-10-11	Healthy Fruit	NS1	2016	NA	NA	45.023	-64.858	NS	-64.8581568340202	45.0232139976778
770	NS1H	2017-08-09	Healthy Fruit	NS1	2018	NA	NA	45.023	-64.858	NS	-64.8581568340202	45.0232139976778
771	NS1H	2016-06-28	Insect	NS1	2018	NA	NA	45.023	-64.858	NS	-64.8581568340202	45.0232139976778
772	NS1H	2016-08-02	Fruit	NS1	2017	NA	NA	45.023	-64.858	NS	-64.8581568340202	45.0232139976778
773	NS1H	2016-08-02	Fruit	NS1	2018	NA	NA	45.023	-64.858	NS	-64.8581568340202	45.0232139976778
774	NS1H	2016-08-02	Healthy Fruit	NS1	2016	NA	NA	45.023	-64.858	NS	-64.8581568340202	45.0232139976778
775	NS1H	2016-08-02	Healthy Fruit	NS1	2017	NA	NA	45.023	-64.858	NS	-64.8581568340202	45.0232139976778
776	NS1H	2018-09-12	Healthy Leaf	NS1	2018	NA	NA	45.023	-64.858	NS	-64.8581568340202	45.0232139976778
777	NS1H	2017-08-17	Leaf	NS1	2018	NA	NA	45.023	-64.858	NS	-64.8581568340202	45.0232139976778
778	NS1H	2016-08-29	Leaf	NS1	2017	NA	NA	45.023	-64.858	NS	-64.8581568340202	45.0232139976778
779	NS1H	2017-08-09	Fruit	NS1	2017	NA	NA	45.023	-64.858	NS	-64.8581568340202	45.0232139976778
780	NS1H	2016-10-11	Fruit	NS1	2017	NA	NA	45.023	-64.858	NS	-64.8581568340202	45.0232139976778
781	NS1H	2017-06-27	Leaf	NS1	2016	NA	NA	45.023	-64.858	NS	-64.8581568340202	45.0232139976778
782	NS1H	2016-08-29	Healthy Fruit	NS1	2018	NA	NA	45.023	-64.858	NS	-64.8581568340202	45.0232139976778
783	NS1H	2016-08-29	Healthy Leaf	NS1	2016	NA	NA	45.023	-64.858	NS	-64.8581568340202	45.0232139976778
784	NS1H	2016-10-11	Healthy Fruit	NS1	2018	NA	NA	45.023	-64.858	NS	-64.8581568340202	45.0232139976778
785	NS1H	2018-07-04	Fruit	NS1	2016	NA	NA	45.023	-64.858	NS	-64.8581568340202	45.0232139976778
786	NS1H	2016-06-28	Leaf	NS1	2016	NA	NA	45.023	-64.858	NS	-64.8581568340202	45.0232139976778
787	NS1H	2016-10-11	Healthy Leaf	NS1	2017	NA	NA	45.023	-64.858	NS	-64.8581568340202	45.0232139976778
788	NS1H	2018-09-12	Healthy Leaf	NS1	2017	NA	NA	45.023	-64.858	NS	-64.8581568340202	45.0232139976778
789	NS1H	2016-10-11	Healthy Leaf	NS1	2018	NA	NA	45.023	-64.858	NS	-64.8581568340202	45.0232139976778
790	NS1H	2017-09-18	Fruit	NS1	2017	NA	NA	45.023	-64.858	NS	-64.8581568340202	45.0232139976778
791	NS1H	2018-09-12	Leaf	NS1	2016	NA	NA	45.023	-64.858	NS	-64.8581568340202	45.0232139976778
792	NS1H	2018-09-12	Insect	NS1	2017	NA	NA	45.023	-64.858	NS	-64.8581568340202	45.0232139976778
793	NS1H	2018-09-12	Insect	NS1	2018	NA	NA	45.023	-64.858	NS	-64.8581568340202	45.0232139976778
794	NS1H	2018-08-29	Leaf	NS1	2018	NA	NA	45.023	-64.858	NS	-64.8581568340202	45.0232139976778
795	NS1H	2016-08-29	Leaf	NS1	2016	NA	NA	45.023	-64.858	NS	-64.8581568340202	45.0232139976778
796	NS1H	2017-06-27	Leaf	NS1	2017	NA	NA	45.023	-64.858	NS	-64.8581568340202	45.0232139976778
797	NS1H	2018-08-29	Healthy Fruit	NS1	2017	NA	NA	45.023	-64.858	NS	-64.8581568340202	45.0232139976778
798	NS1H	2017-09-18	Healthy Fruit	NS1	2018	NA	NA	45.023	-64.858	NS	-64.8581568340202	45.0232139976778
799	NS1H	2017-09-18	Healthy Fruit	NS1	2016	NA	NA	45.023	-64.858	NS	-64.8581568340202	45.0232139976778
800	NS1H	2016-06-28	Leaf	NS1	2017	NA	NA	45.023	-64.858	NS	-64.8581568340202	45.0232139976778
801	NS1H	2016-06-28	Leaf	NS1	2018	NA	NA	45.023	-64.858	NS	-64.8581568340202	45.0232139976778
802	NS1H	2018-08-29	Leaf	NS1	2017	NA	NA	45.023	-64.858	NS	-64.8581568340202	45.0232139976778
803	NS1H	2016-10-11	Fruit	NS1	2016	NA	NA	45.023	-64.858	NS	-64.8581568340202	45.0232139976778
804	NS1H	2017-09-18	Fruit	NS1	2016	NA	NA	45.023	-64.858	NS	-64.8581568340202	45.0232139976778
805	NS1H	2016-08-29	Leaf	NS1	2018	NA	NA	45.023	-64.858	NS	-64.8581568340202	45.0232139976778
806	NS1H	2016-10-11	Healthy Fruit	NS1	2017	NA	NA	45.023	-64.858	NS	-64.8581568340202	45.0232139976778
807	NS1H	2017-06-27	Leaf	NS1	2018	NA	NA	45.023	-64.858	NS	-64.8581568340202	45.0232139976778
808	NS1H	2017-07-26	Healthy Fruit	NS1	2017	NA	NA	45.023	-64.858	NS	-64.8581568340202	45.0232139976778
809	NS1H	2017-09-18	Healthy Fruit	NS1	2017	NA	NA	45.023	-64.858	NS	-64.8581568340202	45.0232139976778
810	NS1H	2018-09-12	Leaf	NS1	2017	NA	NA	45.023	-64.858	NS	-64.8581568340202	45.0232139976778
811	NS1P1	2017-07-11	Leaf	NS1	2016	NA	NA	45.023	-64.858	NS	-64.8580141894073	45.022911361454
812	NS1P1	2017-07-11	Leaf	NS1	2018	NA	NA	45.023	-64.858	NS	-64.8580141894073	45.022911361454
813	NS1P1	2018-07-17	Healthy Leaf	NS1	2016	NA	NA	45.023	-64.858	NS	-64.8580141894073	45.022911361454
814	NS1P1	2018-07-17	Healthy Leaf	NS1	2017	NA	NA	45.023	-64.858	NS	-64.8580141894073	45.022911361454
815	NS1P1	2017-07-26	Leaf	NS1	2016	NA	NA	45.023	-64.858	NS	-64.8580141894073	45.022911361454
816	NS1P1	2018-07-17	Fruit	NS1	2016	NA	NA	45.023	-64.858	NS	-64.8580141894073	45.022911361454
817	NS1P1	2017-07-11	Leaf	NS1	2017	pos	13.5	45.023	-64.858	NS	-64.8580141894073	45.022911361454
818	NS1P1	2018-07-04	Leaf	NS1	2016	NA	NA	45.023	-64.858	NS	-64.8580141894073	45.022911361454
819	NS1P1	2017-07-26	Insect	NS1	2018	NA	NA	45.023	-64.858	NS	-64.8580141894073	45.022911361454
820	NS1P1	2017-07-11	Healthy Leaf	NS1	2016	NA	NA	45.023	-64.858	NS	-64.8580141894073	45.022911361454
821	NS1P1	2017-07-11	Healthy Fruit	NS1	2017	NA	NA	45.023	-64.858	NS	-64.8580141894073	45.022911361454
822	NS1P1	2017-07-11	Healthy Leaf	NS1	2017	neg	NA	45.023	-64.858	NS	-64.8580141894073	45.022911361454
823	NS1P1	2018-07-17	Healthy Leaf	NS1	2018	NA	NA	45.023	-64.858	NS	-64.8580141894073	45.022911361454
824	NS1P1	2018-07-17	Healthy Fruit	NS1	2018	NA	NA	45.023	-64.858	NS	-64.8580141894073	45.022911361454
825	NS1P1	2018-08-01	Healthy Fruit	NS1	2017	NA	NA	45.023	-64.858	NS	-64.8580141894073	45.022911361454
826	NS1P1	2018-08-01	Healthy Fruit	NS1	2018	NA	NA	45.023	-64.858	NS	-64.8580141894073	45.022911361454
827	NS1P1	2017-07-26	Leaf	NS1	2017	pos	15.25	45.023	-64.858	NS	-64.8580141894073	45.022911361454
828	NS1P1	2018-07-17	Healthy Fruit	NS1	2017	NA	NA	45.023	-64.858	NS	-64.8580141894073	45.022911361454
829	NS1P1	2018-07-04	Insect	NS1	2017	NA	NA	45.023	-64.858	NS	-64.8580141894073	45.022911361454
830	NS1P1	2016-08-16	Healthy Leaf	NS1	2018	NA	NA	45.023	-64.858	NS	-64.8580141894073	45.022911361454
831	NS1P1	2016-08-16	Insect	NS1	2016	NA	NA	45.023	-64.858	NS	-64.8580141894073	45.022911361454
832	NS1P1	2017-07-11	Insect	NS1	2018	NA	NA	45.023	-64.858	NS	-64.8580141894073	45.022911361454
833	NS1P1	2017-07-11	Healthy Fruit	NS1	2018	NA	NA	45.023	-64.858	NS	-64.8580141894073	45.022911361454
834	NS1P1	2018-08-01	Fruit	NS1	2017	NA	NA	45.023	-64.858	NS	-64.8580141894073	45.022911361454
835	NS1P1	2017-09-05	Fruit	NS1	2016	NA	NA	45.023	-64.858	NS	-64.8580141894073	45.022911361454
836	NS1P1	2016-08-16	Insect	NS1	2017	NA	NA	45.023	-64.858	NS	-64.8580141894073	45.022911361454
837	NS1P1	2017-07-11	Healthy Leaf	NS1	2018	NA	NA	45.023	-64.858	NS	-64.8580141894073	45.022911361454
838	NS1P1	2016-10-11	Insect	NS1	2016	NA	NA	45.023	-64.858	NS	-64.8580141894073	45.022911361454
839	NS1P1	2016-10-11	Insect	NS1	2017	NA	NA	45.023	-64.858	NS	-64.8580141894073	45.022911361454
840	NS1P1	2016-10-11	Insect	NS1	2018	NA	NA	45.023	-64.858	NS	-64.8580141894073	45.022911361454
841	NS1P1	2016-10-11	Leaf	NS1	2016	pos	14.75	45.023	-64.858	NS	-64.8580141894073	45.022911361454
842	NS1P1	2016-10-11	Leaf	NS1	2017	NA	NA	45.023	-64.858	NS	-64.8580141894073	45.022911361454
843	NS1P1	2016-10-11	Leaf	NS1	2018	NA	NA	45.023	-64.858	NS	-64.8580141894073	45.022911361454
844	NS1P1	2017-07-11	Fruit	NS1	2016	NA	NA	45.023	-64.858	NS	-64.8580141894073	45.022911361454
845	NS1P1	2017-07-11	Fruit	NS1	2017	pos	12.25	45.023	-64.858	NS	-64.8580141894073	45.022911361454
846	NS1P1	2018-08-01	Fruit	NS1	2016	NA	NA	45.023	-64.858	NS	-64.8580141894073	45.022911361454
847	NS1P1	2017-07-11	Healthy Fruit	NS1	2016	NA	NA	45.023	-64.858	NS	-64.8580141894073	45.022911361454
848	NS1P1	2018-08-01	Fruit	NS1	2018	pos	13	45.023	-64.858	NS	-64.8580141894073	45.022911361454
849	NS1P1	2017-09-05	Fruit	NS1	2017	pos	12.75	45.023	-64.858	NS	-64.8580141894073	45.022911361454
850	NS1P1	2017-07-26	Insect	NS1	2017	NA	NA	45.023	-64.858	NS	-64.8580141894073	45.022911361454
851	NS1P1	2017-09-05	Fruit	NS1	2018	NA	NA	45.023	-64.858	NS	-64.8580141894073	45.022911361454
852	NS1P1	2017-09-05	Healthy Fruit	NS1	2016	NA	NA	45.023	-64.858	NS	-64.8580141894073	45.022911361454
853	NS1P1	2017-07-11	Insect	NS1	2016	NA	NA	45.023	-64.858	NS	-64.8580141894073	45.022911361454
854	NS1P1	2017-07-11	Insect	NS1	2017	NA	NA	45.023	-64.858	NS	-64.8580141894073	45.022911361454
855	NS1P1	2017-09-05	Healthy Fruit	NS1	2017	NA	NA	45.023	-64.858	NS	-64.8580141894073	45.022911361454
856	NS1P1	2017-09-05	Healthy Fruit	NS1	2018	NA	NA	45.023	-64.858	NS	-64.8580141894073	45.022911361454
857	NS1P1	2018-07-04	Insect	NS1	2018	NA	NA	45.023	-64.858	NS	-64.8580141894073	45.022911361454
858	NS1P1	2017-09-05	Healthy Leaf	NS1	2017	neg	NA	45.023	-64.858	NS	-64.8580141894073	45.022911361454
859	NS1P1	2017-09-05	Insect	NS1	2016	NA	NA	45.023	-64.858	NS	-64.8580141894073	45.022911361454
860	NS1P1	2017-09-05	Insect	NS1	2017	NA	NA	45.023	-64.858	NS	-64.8580141894073	45.022911361454
861	NS1P1	2018-07-17	Leaf	NS1	2017	NA	NA	45.023	-64.858	NS	-64.8580141894073	45.022911361454
862	NS1P1	2018-07-17	Leaf	NS1	2018	pos	13.25	45.023	-64.858	NS	-64.8580141894073	45.022911361454
863	NS1P1	2018-07-17	Healthy Fruit	NS1	2016	NA	NA	45.023	-64.858	NS	-64.8580141894073	45.022911361454
864	NS1P1	2018-08-01	Healthy Fruit	NS1	2016	NA	NA	45.023	-64.858	NS	-64.8580141894073	45.022911361454
865	NS1P1	2016-08-16	Fruit	NS1	2016	pos	15.25	45.023	-64.858	NS	-64.8580141894073	45.022911361454
866	NS1P1	2016-08-16	Fruit	NS1	2017	NA	NA	45.023	-64.858	NS	-64.8580141894073	45.022911361454
867	NS1P1	2018-08-01	Healthy Leaf	NS1	2016	NA	NA	45.023	-64.858	NS	-64.8580141894073	45.022911361454
868	NS1P1	2017-07-26	Leaf	NS1	2018	NA	NA	45.023	-64.858	NS	-64.8580141894073	45.022911361454
869	NS1P1	2016-08-02	Healthy Fruit	NS1	2018	NA	NA	45.023	-64.858	NS	-64.8580141894073	45.022911361454
870	NS1P1	2016-08-02	Healthy Leaf	NS1	2016	neg	NA	45.023	-64.858	NS	-64.8580141894073	45.022911361454
871	NS1P1	2016-08-02	Healthy Leaf	NS1	2017	NA	NA	45.023	-64.858	NS	-64.8580141894073	45.022911361454
872	NS1P1	2016-08-02	Healthy Leaf	NS1	2018	NA	NA	45.023	-64.858	NS	-64.8580141894073	45.022911361454
873	NS1P1	2018-07-17	Fruit	NS1	2017	NA	NA	45.023	-64.858	NS	-64.8580141894073	45.022911361454
874	NS1P1	2017-09-05	Insect	NS1	2018	NA	NA	45.023	-64.858	NS	-64.8580141894073	45.022911361454
875	NS1P1	2017-09-05	Leaf	NS1	2016	NA	NA	45.023	-64.858	NS	-64.8580141894073	45.022911361454
876	NS1P1	2016-07-18	Leaf	NS1	2016	pos	17.25	45.023	-64.858	NS	-64.8580141894073	45.022911361454
877	NS1P1	2016-08-16	Leaf	NS1	2016	pos	17.25	45.023	-64.858	NS	-64.8580141894073	45.022911361454
878	NS1P1	2016-08-16	Leaf	NS1	2017	NA	NA	45.023	-64.858	NS	-64.8580141894073	45.022911361454
879	NS1P1	2016-08-16	Leaf	NS1	2018	NA	NA	45.023	-64.858	NS	-64.8580141894073	45.022911361454
880	NS1P1	2017-08-09	Healthy Leaf	NS1	2016	NA	NA	45.023	-64.858	NS	-64.8580141894073	45.022911361454
881	NS1P1	2017-08-09	Healthy Leaf	NS1	2017	neg	NA	45.023	-64.858	NS	-64.8580141894073	45.022911361454
882	NS1P1	2017-08-09	Healthy Leaf	NS1	2018	NA	NA	45.023	-64.858	NS	-64.8580141894073	45.022911361454
883	NS1P1	2017-08-09	Insect	NS1	2016	NA	NA	45.023	-64.858	NS	-64.8580141894073	45.022911361454
884	NS1P1	2018-07-17	Insect	NS1	2016	NA	NA	45.023	-64.858	NS	-64.8580141894073	45.022911361454
885	NS1P1	2018-07-17	Insect	NS1	2017	NA	NA	45.023	-64.858	NS	-64.8580141894073	45.022911361454
886	NS1P1	2017-07-11	Fruit	NS1	2018	NA	NA	45.023	-64.858	NS	-64.8580141894073	45.022911361454
887	NS1P1	2018-07-17	Leaf	NS1	2016	NA	NA	45.023	-64.858	NS	-64.8580141894073	45.022911361454
888	NS1P1	2016-07-18	Insect	NS1	2017	NA	NA	45.023	-64.858	NS	-64.8580141894073	45.022911361454
889	NS1P1	2017-09-05	Leaf	NS1	2017	pos	14.5	45.023	-64.858	NS	-64.8580141894073	45.022911361454
890	NS1P1	2018-07-04	Healthy Fruit	NS1	2016	NA	NA	45.023	-64.858	NS	-64.8580141894073	45.022911361454
891	NS1P1	2018-07-04	Healthy Fruit	NS1	2017	NA	NA	45.023	-64.858	NS	-64.8580141894073	45.022911361454
892	NS1P1	2018-07-04	Healthy Fruit	NS1	2018	NA	NA	45.023	-64.858	NS	-64.8580141894073	45.022911361454
893	NS1P1	2018-07-04	Healthy Leaf	NS1	2016	NA	NA	45.023	-64.858	NS	-64.8580141894073	45.022911361454
894	NS1P1	2018-07-04	Healthy Leaf	NS1	2017	NA	NA	45.023	-64.858	NS	-64.8580141894073	45.022911361454
895	NS1P1	2016-06-28	Fruit	NS1	2016	NA	NA	45.023	-64.858	NS	-64.8580141894073	45.022911361454
896	NS1P1	2016-06-28	Fruit	NS1	2017	NA	NA	45.023	-64.858	NS	-64.8580141894073	45.022911361454
897	NS1P1	2017-09-05	Healthy Leaf	NS1	2016	NA	NA	45.023	-64.858	NS	-64.8580141894073	45.022911361454
898	NS1P1	2017-08-17	Fruit	NS1	2016	NA	NA	45.023	-64.858	NS	-64.8580141894073	45.022911361454
899	NS1P1	2017-09-05	Healthy Leaf	NS1	2018	NA	NA	45.023	-64.858	NS	-64.8580141894073	45.022911361454
900	NS1P1	2018-07-04	Leaf	NS1	2017	NA	NA	45.023	-64.858	NS	-64.8580141894073	45.022911361454
901	NS1P1	2018-07-04	Leaf	NS1	2018	pos	17.75	45.023	-64.858	NS	-64.8580141894073	45.022911361454
902	NS1P1	2016-07-18	Insect	NS1	2018	NA	NA	45.023	-64.858	NS	-64.8580141894073	45.022911361454
903	NS1P1	2017-07-26	Healthy Leaf	NS1	2016	NA	NA	45.023	-64.858	NS	-64.8580141894073	45.022911361454
904	NS1P1	2017-07-26	Healthy Leaf	NS1	2017	neg	NA	45.023	-64.858	NS	-64.8580141894073	45.022911361454
905	NS1P1	2017-09-05	Leaf	NS1	2018	NA	NA	45.023	-64.858	NS	-64.8580141894073	45.022911361454
906	NS1P1	2017-07-26	Insect	NS1	2016	NA	NA	45.023	-64.858	NS	-64.8580141894073	45.022911361454
907	NS1P1	2016-08-16	Fruit	NS1	2018	NA	NA	45.023	-64.858	NS	-64.8580141894073	45.022911361454
908	NS1P1	2016-08-16	Healthy Fruit	NS1	2016	NA	NA	45.023	-64.858	NS	-64.8580141894073	45.022911361454
909	NS1P1	2016-08-16	Healthy Fruit	NS1	2017	NA	NA	45.023	-64.858	NS	-64.8580141894073	45.022911361454
910	NS1P1	2016-08-16	Healthy Fruit	NS1	2018	NA	NA	45.023	-64.858	NS	-64.8580141894073	45.022911361454
911	NS1P1	2016-08-16	Healthy Leaf	NS1	2016	neg	NA	45.023	-64.858	NS	-64.8580141894073	45.022911361454
912	NS1P1	2016-08-16	Healthy Leaf	NS1	2017	NA	NA	45.023	-64.858	NS	-64.8580141894073	45.022911361454
913	NS1P1	2016-08-02	Insect	NS1	2016	NA	NA	45.023	-64.858	NS	-64.8580141894073	45.022911361454
914	NS1P1	2018-07-17	Fruit	NS1	2018	pos	12.75	45.023	-64.858	NS	-64.8580141894073	45.022911361454
915	NS1P1	2017-07-26	Healthy Fruit	NS1	2018	NA	NA	45.023	-64.858	NS	-64.8580141894073	45.022911361454
916	NS1P1	2016-08-02	Leaf	NS1	2016	pos	14.75	45.023	-64.858	NS	-64.8580141894073	45.022911361454
917	NS1P1	2017-06-27	Fruit	NS1	2016	NA	NA	45.023	-64.858	NS	-64.8580141894073	45.022911361454
918	NS1P1	2017-06-27	Fruit	NS1	2017	pos	14.25	45.023	-64.858	NS	-64.8580141894073	45.022911361454
919	NS1P1	2017-06-27	Fruit	NS1	2018	NA	NA	45.023	-64.858	NS	-64.8580141894073	45.022911361454
920	NS1P1	2017-06-27	Healthy Fruit	NS1	2016	NA	NA	45.023	-64.858	NS	-64.8580141894073	45.022911361454
921	NS1P1	2017-06-27	Healthy Fruit	NS1	2017	NA	NA	45.023	-64.858	NS	-64.8580141894073	45.022911361454
922	NS1P1	2017-06-27	Healthy Fruit	NS1	2018	NA	NA	45.023	-64.858	NS	-64.8580141894073	45.022911361454
923	NS1P1	2017-06-27	Healthy Leaf	NS1	2016	NA	NA	45.023	-64.858	NS	-64.8580141894073	45.022911361454
924	NS1P1	2017-06-27	Healthy Leaf	NS1	2017	neg	NA	45.023	-64.858	NS	-64.8580141894073	45.022911361454
925	NS1P1	2017-06-27	Healthy Leaf	NS1	2018	NA	NA	45.023	-64.858	NS	-64.8580141894073	45.022911361454
926	NS1P1	2018-07-17	Insect	NS1	2018	NA	NA	45.023	-64.858	NS	-64.8580141894073	45.022911361454
927	NS1P1	2018-09-12	Leaf	NS1	2018	pos	14.5	45.023	-64.858	NS	-64.8580141894073	45.022911361454
928	NS1P1	2018-07-04	Fruit	NS1	2017	NA	NA	45.023	-64.858	NS	-64.8580141894073	45.022911361454
929	NS1P1	2018-07-04	Fruit	NS1	2018	NA	NA	45.023	-64.858	NS	-64.8580141894073	45.022911361454
930	NS1P1	2018-08-29	Fruit	NS1	2017	NA	NA	45.023	-64.858	NS	-64.8580141894073	45.022911361454
931	NS1P1	2018-08-29	Fruit	NS1	2018	pos	12.5	45.023	-64.858	NS	-64.8580141894073	45.022911361454
932	NS1P1	2018-08-29	Healthy Fruit	NS1	2016	NA	NA	45.023	-64.858	NS	-64.8580141894073	45.022911361454
933	NS1P1	2018-08-29	Healthy Fruit	NS1	2017	NA	NA	45.023	-64.858	NS	-64.8580141894073	45.022911361454
934	NS1P1	2018-08-29	Healthy Fruit	NS1	2018	NA	NA	45.023	-64.858	NS	-64.8580141894073	45.022911361454
935	NS1P1	2018-07-04	Healthy Leaf	NS1	2018	NA	NA	45.023	-64.858	NS	-64.8580141894073	45.022911361454
936	NS1P1	2018-07-04	Insect	NS1	2016	NA	NA	45.023	-64.858	NS	-64.8580141894073	45.022911361454
937	NS1P1	2017-07-26	Fruit	NS1	2016	NA	NA	45.023	-64.858	NS	-64.8580141894073	45.022911361454
938	NS1P1	2017-07-26	Fruit	NS1	2017	pos	13.5	45.023	-64.858	NS	-64.8580141894073	45.022911361454
939	NS1P1	2017-07-26	Fruit	NS1	2018	NA	NA	45.023	-64.858	NS	-64.8580141894073	45.022911361454
940	NS1P1	2018-08-29	Insect	NS1	2018	NA	NA	45.023	-64.858	NS	-64.8580141894073	45.022911361454
941	NS1P1	2018-08-29	Leaf	NS1	2016	NA	NA	45.023	-64.858	NS	-64.8580141894073	45.022911361454
942	NS1P1	2018-08-29	Leaf	NS1	2017	NA	NA	45.023	-64.858	NS	-64.8580141894073	45.022911361454
943	NS1P1	2018-08-29	Leaf	NS1	2018	neg	NA	45.023	-64.858	NS	-64.8580141894073	45.022911361454
944	NS1P1	2017-08-17	Healthy Fruit	NS1	2016	NA	NA	45.023	-64.858	NS	-64.8580141894073	45.022911361454
945	NS1P1	2017-07-26	Healthy Leaf	NS1	2018	NA	NA	45.023	-64.858	NS	-64.8580141894073	45.022911361454
946	NS1P1	2017-08-17	Healthy Fruit	NS1	2018	NA	NA	45.023	-64.858	NS	-64.8580141894073	45.022911361454
947	NS1P1	2016-08-02	Fruit	NS1	2016	pos	13.25	45.023	-64.858	NS	-64.8580141894073	45.022911361454
948	NS1P1	2016-08-02	Fruit	NS1	2017	NA	NA	45.023	-64.858	NS	-64.8580141894073	45.022911361454
949	NS1P1	2018-08-01	Healthy Leaf	NS1	2017	NA	NA	45.023	-64.858	NS	-64.8580141894073	45.022911361454
950	NS1P1	2018-08-01	Healthy Leaf	NS1	2018	NA	NA	45.023	-64.858	NS	-64.8580141894073	45.022911361454
951	NS1P1	2018-08-01	Insect	NS1	2016	NA	NA	45.023	-64.858	NS	-64.8580141894073	45.022911361454
952	NS1P1	2018-08-01	Insect	NS1	2017	NA	NA	45.023	-64.858	NS	-64.8580141894073	45.022911361454
953	NS1P1	2017-08-09	Fruit	NS1	2016	NA	NA	45.023	-64.858	NS	-64.8580141894073	45.022911361454
954	NS1P1	2016-08-02	Insect	NS1	2017	NA	NA	45.023	-64.858	NS	-64.8580141894073	45.022911361454
955	NS1P1	2016-08-02	Insect	NS1	2018	NA	NA	45.023	-64.858	NS	-64.8580141894073	45.022911361454
956	NS1P1	2016-08-16	Insect	NS1	2018	NA	NA	45.023	-64.858	NS	-64.8580141894073	45.022911361454
957	NS1P1	2018-08-01	Leaf	NS1	2018	pos	14	45.023	-64.858	NS	-64.8580141894073	45.022911361454
958	NS1P1	2018-09-12	Fruit	NS1	2017	NA	NA	45.023	-64.858	NS	-64.8580141894073	45.022911361454
959	NS1P1	2017-08-09	Healthy Fruit	NS1	2016	NA	NA	45.023	-64.858	NS	-64.8580141894073	45.022911361454
960	NS1P1	2016-08-02	Leaf	NS1	2017	NA	NA	45.023	-64.858	NS	-64.8580141894073	45.022911361454
961	NS1P1	2016-08-02	Leaf	NS1	2018	NA	NA	45.023	-64.858	NS	-64.8580141894073	45.022911361454
962	NS1P1	2016-07-18	Healthy Fruit	NS1	2016	NA	NA	45.023	-64.858	NS	-64.8580141894073	45.022911361454
963	NS1P1	2016-07-18	Healthy Fruit	NS1	2017	NA	NA	45.023	-64.858	NS	-64.8580141894073	45.022911361454
964	NS1P1	2016-07-18	Healthy Fruit	NS1	2018	NA	NA	45.023	-64.858	NS	-64.8580141894073	45.022911361454
965	NS1P1	2017-08-09	Insect	NS1	2017	NA	NA	45.023	-64.858	NS	-64.8580141894073	45.022911361454
966	NS1P1	2017-08-09	Insect	NS1	2018	NA	NA	45.023	-64.858	NS	-64.8580141894073	45.022911361454
967	NS1P1	2017-08-09	Leaf	NS1	2016	NA	NA	45.023	-64.858	NS	-64.8580141894073	45.022911361454
968	NS1P1	2017-08-09	Leaf	NS1	2017	pos	16.25	45.023	-64.858	NS	-64.8580141894073	45.022911361454
969	NS1P1	2017-08-09	Leaf	NS1	2018	NA	NA	45.023	-64.858	NS	-64.8580141894073	45.022911361454
970	NS1P1	2017-09-18	Insect	NS1	2016	NA	NA	45.023	-64.858	NS	-64.8580141894073	45.022911361454
971	NS1P1	2017-09-18	Insect	NS1	2017	NA	NA	45.023	-64.858	NS	-64.8580141894073	45.022911361454
972	NS1P1	2017-09-18	Insect	NS1	2018	NA	NA	45.023	-64.858	NS	-64.8580141894073	45.022911361454
973	NS1P1	2017-09-18	Leaf	NS1	2016	NA	NA	45.023	-64.858	NS	-64.8580141894073	45.022911361454
974	NS1P1	2017-09-18	Leaf	NS1	2017	pos	13.75	45.023	-64.858	NS	-64.8580141894073	45.022911361454
975	NS1P1	2018-08-29	Healthy Leaf	NS1	2016	NA	NA	45.023	-64.858	NS	-64.8580141894073	45.022911361454
976	NS1P1	2018-08-29	Healthy Leaf	NS1	2017	NA	NA	45.023	-64.858	NS	-64.8580141894073	45.022911361454
977	NS1P1	2018-08-29	Healthy Leaf	NS1	2018	NA	NA	45.023	-64.858	NS	-64.8580141894073	45.022911361454
978	NS1P1	2018-08-29	Insect	NS1	2016	NA	NA	45.023	-64.858	NS	-64.8580141894073	45.022911361454
979	NS1P1	2018-08-29	Insect	NS1	2017	NA	NA	45.023	-64.858	NS	-64.8580141894073	45.022911361454
980	NS1P1	2016-06-28	Fruit	NS1	2018	NA	NA	45.023	-64.858	NS	-64.8580141894073	45.022911361454
981	NS1P1	2017-07-26	Healthy Fruit	NS1	2016	NA	NA	45.023	-64.858	NS	-64.8580141894073	45.022911361454
982	NS1P1	2017-07-26	Healthy Fruit	NS1	2017	NA	NA	45.023	-64.858	NS	-64.8580141894073	45.022911361454
983	NS1P1	2016-06-28	Healthy Fruit	NS1	2018	NA	NA	45.023	-64.858	NS	-64.8580141894073	45.022911361454
984	NS1P1	2016-06-28	Healthy Leaf	NS1	2016	NA	NA	45.023	-64.858	NS	-64.8580141894073	45.022911361454
985	NS1P1	2017-08-17	Healthy Fruit	NS1	2017	NA	NA	45.023	-64.858	NS	-64.8580141894073	45.022911361454
986	NS1P1	2016-06-28	Healthy Leaf	NS1	2018	NA	NA	45.023	-64.858	NS	-64.8580141894073	45.022911361454
987	NS1P1	2016-06-28	Insect	NS1	2016	NA	NA	45.023	-64.858	NS	-64.8580141894073	45.022911361454
988	NS1P1	2016-06-28	Insect	NS1	2017	NA	NA	45.023	-64.858	NS	-64.8580141894073	45.022911361454
989	NS1P1	2016-08-02	Fruit	NS1	2018	NA	NA	45.023	-64.858	NS	-64.8580141894073	45.022911361454
990	NS1P1	2016-08-02	Healthy Fruit	NS1	2016	NA	NA	45.023	-64.858	NS	-64.8580141894073	45.022911361454
991	NS1P1	2016-08-02	Healthy Fruit	NS1	2017	NA	NA	45.023	-64.858	NS	-64.8580141894073	45.022911361454
992	NS1P1	2016-06-28	Leaf	NS1	2018	NA	NA	45.023	-64.858	NS	-64.8580141894073	45.022911361454
993	NS1P1	2018-08-01	Insect	NS1	2018	NA	NA	45.023	-64.858	NS	-64.8580141894073	45.022911361454
994	NS1P1	2017-08-09	Fruit	NS1	2017	pos	14.5	45.023	-64.858	NS	-64.8580141894073	45.022911361454
995	NS1P1	2017-08-09	Fruit	NS1	2018	NA	NA	45.023	-64.858	NS	-64.8580141894073	45.022911361454
996	NS1P1	2018-08-01	Leaf	NS1	2017	NA	NA	45.023	-64.858	NS	-64.8580141894073	45.022911361454
997	NS1P1	2018-09-12	Fruit	NS1	2016	NA	NA	45.023	-64.858	NS	-64.8580141894073	45.022911361454
998	NS1P1	2016-10-11	Fruit	NS1	2018	NA	NA	45.023	-64.858	NS	-64.8580141894073	45.022911361454
999	NS1P1	2016-07-18	Fruit	NS1	2016	pos	13.5	45.023	-64.858	NS	-64.8580141894073	45.022911361454
1000	NS1P1	2016-07-18	Fruit	NS1	2017	NA	NA	45.023	-64.858	NS	-64.8580141894073	45.022911361454
1001	NS1P1	2016-07-18	Fruit	NS1	2018	NA	NA	45.023	-64.858	NS	-64.8580141894073	45.022911361454
1002	NS1P1	2018-09-12	Healthy Fruit	NS1	2018	NA	NA	45.023	-64.858	NS	-64.8580141894073	45.022911361454
1003	NS1P1	2018-09-12	Healthy Leaf	NS1	2016	NA	NA	45.023	-64.858	NS	-64.8580141894073	45.022911361454
1004	NS1P1	2018-09-12	Healthy Leaf	NS1	2017	NA	NA	45.023	-64.858	NS	-64.8580141894073	45.022911361454
1005	NS1P1	2016-07-18	Healthy Leaf	NS1	2016	neg	NA	45.023	-64.858	NS	-64.8580141894073	45.022911361454
1006	NS1P1	2016-07-18	Healthy Leaf	NS1	2017	NA	NA	45.023	-64.858	NS	-64.8580141894073	45.022911361454
1007	NS1P1	2016-07-18	Healthy Leaf	NS1	2018	NA	NA	45.023	-64.858	NS	-64.8580141894073	45.022911361454
1008	NS1P1	2016-07-18	Insect	NS1	2016	NA	NA	45.023	-64.858	NS	-64.8580141894073	45.022911361454
1009	NS1P1	2018-08-29	Fruit	NS1	2016	NA	NA	45.023	-64.858	NS	-64.8580141894073	45.022911361454
1010	NS1P1	2016-08-29	Fruit	NS1	2017	NA	NA	45.023	-64.858	NS	-64.8580141894073	45.022911361454
1011	NS1P1	2016-08-29	Fruit	NS1	2018	NA	NA	45.023	-64.858	NS	-64.8580141894073	45.022911361454
1012	NS1P1	2016-08-29	Healthy Fruit	NS1	2016	neg	NA	45.023	-64.858	NS	-64.8580141894073	45.022911361454
1013	NS1P1	2016-08-29	Healthy Fruit	NS1	2017	NA	NA	45.023	-64.858	NS	-64.8580141894073	45.022911361454
1014	NS1P1	2016-07-18	Leaf	NS1	2017	NA	NA	45.023	-64.858	NS	-64.8580141894073	45.022911361454
1015	NS1P1	2017-09-18	Leaf	NS1	2018	NA	NA	45.023	-64.858	NS	-64.8580141894073	45.022911361454
1016	NS1P1	2016-08-29	Healthy Leaf	NS1	2017	NA	NA	45.023	-64.858	NS	-64.8580141894073	45.022911361454
1017	NS1P1	2016-08-29	Healthy Leaf	NS1	2018	NA	NA	45.023	-64.858	NS	-64.8580141894073	45.022911361454
1018	NS1P1	2016-08-29	Insect	NS1	2016	NA	NA	45.023	-64.858	NS	-64.8580141894073	45.022911361454
1019	NS1P1	2016-08-29	Insect	NS1	2017	NA	NA	45.023	-64.858	NS	-64.8580141894073	45.022911361454
1020	NS1P1	2017-08-17	Insect	NS1	2016	NA	NA	45.023	-64.858	NS	-64.8580141894073	45.022911361454
1021	NS1P1	2016-06-28	Healthy Fruit	NS1	2016	NA	NA	45.023	-64.858	NS	-64.8580141894073	45.022911361454
1022	NS1P1	2016-06-28	Healthy Fruit	NS1	2017	NA	NA	45.023	-64.858	NS	-64.8580141894073	45.022911361454
1023	NS1P1	2016-08-29	Leaf	NS1	2017	NA	NA	45.023	-64.858	NS	-64.8580141894073	45.022911361454
1024	NS1P1	2016-08-29	Leaf	NS1	2018	NA	NA	45.023	-64.858	NS	-64.8580141894073	45.022911361454
1025	NS1P1	2016-06-28	Healthy Leaf	NS1	2017	NA	NA	45.023	-64.858	NS	-64.8580141894073	45.022911361454
1026	NS1P1	2017-08-17	Fruit	NS1	2018	NA	NA	45.023	-64.858	NS	-64.8580141894073	45.022911361454
1027	NS1P1	2018-09-12	Healthy Fruit	NS1	2016	NA	NA	45.023	-64.858	NS	-64.8580141894073	45.022911361454
1028	NS1P1	2018-09-12	Healthy Fruit	NS1	2017	NA	NA	45.023	-64.858	NS	-64.8580141894073	45.022911361454
1029	NS1P1	2016-06-28	Insect	NS1	2018	NA	NA	45.023	-64.858	NS	-64.8580141894073	45.022911361454
1030	NS1P1	2016-06-28	Leaf	NS1	2016	neg	NA	45.023	-64.858	NS	-64.8580141894073	45.022911361454
1031	NS1P1	2016-06-28	Leaf	NS1	2017	NA	NA	45.023	-64.858	NS	-64.8580141894073	45.022911361454
1032	NS1P1	2017-08-17	Healthy Leaf	NS1	2018	NA	NA	45.023	-64.858	NS	-64.8580141894073	45.022911361454
1033	NS1P1	2018-09-12	Insect	NS1	2016	NA	NA	45.023	-64.858	NS	-64.8580141894073	45.022911361454
1034	NS1P1	2017-08-17	Insect	NS1	2017	NA	NA	45.023	-64.858	NS	-64.8580141894073	45.022911361454
1035	NS1P1	2018-08-01	Leaf	NS1	2016	NA	NA	45.023	-64.858	NS	-64.8580141894073	45.022911361454
1036	NS1P1	2017-08-17	Leaf	NS1	2017	pos	14.5	45.023	-64.858	NS	-64.8580141894073	45.022911361454
1037	NS1P1	2017-08-17	Leaf	NS1	2018	NA	NA	45.023	-64.858	NS	-64.8580141894073	45.022911361454
1038	NS1P1	2016-10-11	Fruit	NS1	2017	NA	NA	45.023	-64.858	NS	-64.8580141894073	45.022911361454
1039	NS1P1	2018-09-12	Fruit	NS1	2018	pos	12	45.023	-64.858	NS	-64.8580141894073	45.022911361454
1040	NS1P1	2017-06-27	Insect	NS1	2018	NA	NA	45.023	-64.858	NS	-64.8580141894073	45.022911361454
1041	NS1P1	2017-06-27	Leaf	NS1	2016	NA	NA	45.023	-64.858	NS	-64.8580141894073	45.022911361454
1042	NS1P1	2017-08-09	Healthy Fruit	NS1	2018	NA	NA	45.023	-64.858	NS	-64.8580141894073	45.022911361454
1043	NS1P1	2016-10-11	Healthy Leaf	NS1	2017	NA	NA	45.023	-64.858	NS	-64.8580141894073	45.022911361454
1044	NS1P1	2016-10-11	Healthy Leaf	NS1	2018	NA	NA	45.023	-64.858	NS	-64.8580141894073	45.022911361454
1045	NS1P1	2018-09-12	Healthy Leaf	NS1	2018	NA	NA	45.023	-64.858	NS	-64.8580141894073	45.022911361454
1046	NS1P1	2017-09-18	Fruit	NS1	2016	NA	NA	45.023	-64.858	NS	-64.8580141894073	45.022911361454
1047	NS1P1	2017-09-18	Healthy Leaf	NS1	2016	NA	NA	45.023	-64.858	NS	-64.8580141894073	45.022911361454
1048	NS1P1	2017-09-18	Healthy Leaf	NS1	2017	neg	NA	45.023	-64.858	NS	-64.8580141894073	45.022911361454
1049	NS1P1	2017-09-18	Healthy Leaf	NS1	2018	NA	NA	45.023	-64.858	NS	-64.8580141894073	45.022911361454
1050	NS1P1	2018-09-12	Leaf	NS1	2016	NA	NA	45.023	-64.858	NS	-64.8580141894073	45.022911361454
1051	NS1P1	2018-09-12	Leaf	NS1	2017	NA	NA	45.023	-64.858	NS	-64.8580141894073	45.022911361454
1052	NS1P1	2018-07-04	Fruit	NS1	2016	NA	NA	45.023	-64.858	NS	-64.8580141894073	45.022911361454
1053	NS1P1	2016-10-11	Healthy Fruit	NS1	2016	NA	NA	45.023	-64.858	NS	-64.8580141894073	45.022911361454
1054	NS1P1	2016-10-11	Healthy Fruit	NS1	2017	NA	NA	45.023	-64.858	NS	-64.8580141894073	45.022911361454
1055	NS1P1	2016-07-18	Leaf	NS1	2018	NA	NA	45.023	-64.858	NS	-64.8580141894073	45.022911361454
1056	NS1P1	2017-06-27	Leaf	NS1	2018	NA	NA	45.023	-64.858	NS	-64.8580141894073	45.022911361454
1057	NS1P1	2017-08-17	Healthy Leaf	NS1	2016	NA	NA	45.023	-64.858	NS	-64.8580141894073	45.022911361454
1058	NS1P1	2017-08-17	Healthy Leaf	NS1	2017	neg	NA	45.023	-64.858	NS	-64.8580141894073	45.022911361454
1059	NS1P1	2017-08-17	Leaf	NS1	2016	NA	NA	45.023	-64.858	NS	-64.8580141894073	45.022911361454
1060	NS1P1	2017-09-18	Fruit	NS1	2017	pos	13.5	45.023	-64.858	NS	-64.8580141894073	45.022911361454
1061	NS1P1	2016-08-29	Insect	NS1	2018	NA	NA	45.023	-64.858	NS	-64.8580141894073	45.022911361454
1062	NS1P1	2016-08-29	Leaf	NS1	2016	neg	NA	45.023	-64.858	NS	-64.8580141894073	45.022911361454
1063	NS1P1	2017-06-27	Insect	NS1	2016	NA	NA	45.023	-64.858	NS	-64.8580141894073	45.022911361454
1064	NS1P1	2016-10-11	Fruit	NS1	2016	NA	NA	45.023	-64.858	NS	-64.8580141894073	45.022911361454
1065	NS1P1	2017-08-17	Fruit	NS1	2017	pos	14	45.023	-64.858	NS	-64.8580141894073	45.022911361454
1066	NS1P1	2016-08-29	Healthy Leaf	NS1	2016	neg	NA	45.023	-64.858	NS	-64.8580141894073	45.022911361454
1067	NS1P1	2017-08-17	Insect	NS1	2018	NA	NA	45.023	-64.858	NS	-64.8580141894073	45.022911361454
1068	NS1P1	2017-08-09	Healthy Fruit	NS1	2017	NA	NA	45.023	-64.858	NS	-64.8580141894073	45.022911361454
1069	NS1P1	2016-10-11	Healthy Leaf	NS1	2016	neg	NA	45.023	-64.858	NS	-64.8580141894073	45.022911361454
1070	NS1P1	2017-09-18	Fruit	NS1	2018	NA	NA	45.023	-64.858	NS	-64.8580141894073	45.022911361454
1071	NS1P1	2016-08-29	Healthy Fruit	NS1	2018	NA	NA	45.023	-64.858	NS	-64.8580141894073	45.022911361454
1072	NS1P1	2016-08-29	Fruit	NS1	2016	pos	13.75	45.023	-64.858	NS	-64.8580141894073	45.022911361454
1073	NS1P1	2017-09-18	Healthy Fruit	NS1	2017	NA	NA	45.023	-64.858	NS	-64.8580141894073	45.022911361454
1074	NS1P1	2017-09-18	Healthy Fruit	NS1	2018	NA	NA	45.023	-64.858	NS	-64.8580141894073	45.022911361454
1075	NS1P1	2017-09-18	Healthy Fruit	NS1	2016	NA	NA	45.023	-64.858	NS	-64.8580141894073	45.022911361454
1076	NS1P1	2018-09-12	Insect	NS1	2017	NA	NA	45.023	-64.858	NS	-64.8580141894073	45.022911361454
1077	NS1P1	2017-06-27	Insect	NS1	2017	NA	NA	45.023	-64.858	NS	-64.8580141894073	45.022911361454
1078	NS1P1	2017-06-27	Leaf	NS1	2017	pos	14	45.023	-64.858	NS	-64.8580141894073	45.022911361454
1079	NS1P1	2016-10-11	Healthy Fruit	NS1	2018	NA	NA	45.023	-64.858	NS	-64.8580141894073	45.022911361454
1080	NS1P1	2018-09-12	Insect	NS1	2018	NA	NA	45.023	-64.858	NS	-64.8580141894073	45.022911361454
1081	NS1P1N	2018-07-17	Healthy Leaf	NS1	2018	NA	NA	45.023	-64.858	NS	-64.8579210826448	45.0228663484287
1082	NS1P1N	2018-07-17	Insect	NS1	2016	NA	NA	45.023	-64.858	NS	-64.8579210826448	45.0228663484287
1083	NS1P1N	2017-07-11	Fruit	NS1	2016	NA	NA	45.023	-64.858	NS	-64.8579210826448	45.0228663484287
1084	NS1P1N	2017-07-11	Healthy Leaf	NS1	2016	NA	NA	45.023	-64.858	NS	-64.8579210826448	45.0228663484287
1085	NS1P1N	2018-07-04	Insect	NS1	2017	NA	NA	45.023	-64.858	NS	-64.8579210826448	45.0228663484287
1086	NS1P1N	2017-07-11	Healthy Fruit	NS1	2018	NA	NA	45.023	-64.858	NS	-64.8579210826448	45.0228663484287
1087	NS1P1N	2018-07-17	Healthy Leaf	NS1	2017	NA	NA	45.023	-64.858	NS	-64.8579210826448	45.0228663484287
1088	NS1P1N	2017-07-26	Leaf	NS1	2016	NA	NA	45.023	-64.858	NS	-64.8579210826448	45.0228663484287
1089	NS1P1N	2017-07-11	Healthy Fruit	NS1	2016	NA	NA	45.023	-64.858	NS	-64.8579210826448	45.0228663484287
1090	NS1P1N	2018-07-04	Insect	NS1	2018	NA	NA	45.023	-64.858	NS	-64.8579210826448	45.0228663484287
1091	NS1P1N	2017-09-05	Fruit	NS1	2016	NA	NA	45.023	-64.858	NS	-64.8579210826448	45.0228663484287
1092	NS1P1N	2018-07-17	Fruit	NS1	2018	neg	NA	45.023	-64.858	NS	-64.8579210826448	45.0228663484287
1093	NS1P1N	2018-07-04	Healthy Fruit	NS1	2017	NA	NA	45.023	-64.858	NS	-64.8579210826448	45.0228663484287
1094	NS1P1N	2017-09-05	Fruit	NS1	2017	NA	NA	45.023	-64.858	NS	-64.8579210826448	45.0228663484287
1095	NS1P1N	2018-07-04	Leaf	NS1	2016	NA	NA	45.023	-64.858	NS	-64.8579210826448	45.0228663484287
1096	NS1P1N	2018-07-17	Healthy Leaf	NS1	2016	NA	NA	45.023	-64.858	NS	-64.8579210826448	45.0228663484287
1097	NS1P1N	2016-10-11	Insect	NS1	2017	NA	NA	45.023	-64.858	NS	-64.8579210826448	45.0228663484287
1098	NS1P1N	2016-10-11	Insect	NS1	2018	NA	NA	45.023	-64.858	NS	-64.8579210826448	45.0228663484287
1099	NS1P1N	2016-10-11	Leaf	NS1	2016	NA	NA	45.023	-64.858	NS	-64.8579210826448	45.0228663484287
1100	NS1P1N	2016-10-11	Leaf	NS1	2017	NA	NA	45.023	-64.858	NS	-64.8579210826448	45.0228663484287
1101	NS1P1N	2017-07-11	Fruit	NS1	2017	NA	NA	45.023	-64.858	NS	-64.8579210826448	45.0228663484287
1102	NS1P1N	2017-07-11	Fruit	NS1	2018	NA	NA	45.023	-64.858	NS	-64.8579210826448	45.0228663484287
1103	NS1P1N	2017-07-11	Healthy Fruit	NS1	2017	NA	NA	45.023	-64.858	NS	-64.8579210826448	45.0228663484287
1104	NS1P1N	2017-07-26	Healthy Leaf	NS1	2016	NA	NA	45.023	-64.858	NS	-64.8579210826448	45.0228663484287
1105	NS1P1N	2018-07-17	Leaf	NS1	2018	neg	NA	45.023	-64.858	NS	-64.8579210826448	45.0228663484287
1106	NS1P1N	2018-07-04	Healthy Fruit	NS1	2016	NA	NA	45.023	-64.858	NS	-64.8579210826448	45.0228663484287
1107	NS1P1N	2017-09-18	Insect	NS1	2017	NA	NA	45.023	-64.858	NS	-64.8579210826448	45.0228663484287
1108	NS1P1N	2017-09-05	Fruit	NS1	2018	NA	NA	45.023	-64.858	NS	-64.8579210826448	45.0228663484287
1109	NS1P1N	2017-07-26	Insect	NS1	2018	NA	NA	45.023	-64.858	NS	-64.8579210826448	45.0228663484287
1110	NS1P1N	2017-09-05	Healthy Fruit	NS1	2016	NA	NA	45.023	-64.858	NS	-64.8579210826448	45.0228663484287
1111	NS1P1N	2017-09-05	Healthy Fruit	NS1	2017	NA	NA	45.023	-64.858	NS	-64.8579210826448	45.0228663484287
1112	NS1P1N	2017-09-05	Healthy Fruit	NS1	2018	NA	NA	45.023	-64.858	NS	-64.8579210826448	45.0228663484287
1113	NS1P1N	2017-09-05	Healthy Leaf	NS1	2016	NA	NA	45.023	-64.858	NS	-64.8579210826448	45.0228663484287
1114	NS1P1N	2017-09-05	Healthy Leaf	NS1	2017	NA	NA	45.023	-64.858	NS	-64.8579210826448	45.0228663484287
1115	NS1P1N	2018-07-04	Leaf	NS1	2017	NA	NA	45.023	-64.858	NS	-64.8579210826448	45.0228663484287
1116	NS1P1N	2018-07-17	Leaf	NS1	2016	NA	NA	45.023	-64.858	NS	-64.8579210826448	45.0228663484287
1117	NS1P1N	2018-07-17	Leaf	NS1	2017	NA	NA	45.023	-64.858	NS	-64.8579210826448	45.0228663484287
1118	NS1P1N	2018-08-01	Fruit	NS1	2016	NA	NA	45.023	-64.858	NS	-64.8579210826448	45.0228663484287
1119	NS1P1N	2017-09-05	Insect	NS1	2018	NA	NA	45.023	-64.858	NS	-64.8579210826448	45.0228663484287
1120	NS1P1N	2017-07-26	Healthy Leaf	NS1	2017	NA	NA	45.023	-64.858	NS	-64.8579210826448	45.0228663484287
1121	NS1P1N	2018-07-04	Healthy Fruit	NS1	2018	NA	NA	45.023	-64.858	NS	-64.8579210826448	45.0228663484287
1122	NS1P1N	2018-07-04	Healthy Leaf	NS1	2016	NA	NA	45.023	-64.858	NS	-64.8579210826448	45.0228663484287
1123	NS1P1N	2016-08-16	Fruit	NS1	2016	NA	NA	45.023	-64.858	NS	-64.8579210826448	45.0228663484287
1124	NS1P1N	2016-08-16	Fruit	NS1	2017	NA	NA	45.023	-64.858	NS	-64.8579210826448	45.0228663484287
1125	NS1P1N	2016-08-16	Fruit	NS1	2018	NA	NA	45.023	-64.858	NS	-64.8579210826448	45.0228663484287
1126	NS1P1N	2017-07-26	Leaf	NS1	2017	NA	NA	45.023	-64.858	NS	-64.8579210826448	45.0228663484287
1127	NS1P1N	2017-07-26	Leaf	NS1	2018	NA	NA	45.023	-64.858	NS	-64.8579210826448	45.0228663484287
1128	NS1P1N	2016-08-02	Healthy Fruit	NS1	2018	NA	NA	45.023	-64.858	NS	-64.8579210826448	45.0228663484287
1129	NS1P1N	2018-07-04	Leaf	NS1	2018	neg	NA	45.023	-64.858	NS	-64.8579210826448	45.0228663484287
1130	NS1P1N	2017-07-26	Healthy Fruit	NS1	2018	NA	NA	45.023	-64.858	NS	-64.8579210826448	45.0228663484287
1131	NS1P1N	2018-07-17	Fruit	NS1	2017	NA	NA	45.023	-64.858	NS	-64.8579210826448	45.0228663484287
1132	NS1P1N	2016-08-16	Insect	NS1	2018	NA	NA	45.023	-64.858	NS	-64.8579210826448	45.0228663484287
1133	NS1P1N	2018-07-17	Healthy Fruit	NS1	2016	NA	NA	45.023	-64.858	NS	-64.8579210826448	45.0228663484287
1134	NS1P1N	2018-07-17	Healthy Fruit	NS1	2017	NA	NA	45.023	-64.858	NS	-64.8579210826448	45.0228663484287
1135	NS1P1N	2017-07-26	Insect	NS1	2017	NA	NA	45.023	-64.858	NS	-64.8579210826448	45.0228663484287
1136	NS1P1N	2018-07-17	Healthy Fruit	NS1	2018	NA	NA	45.023	-64.858	NS	-64.8579210826448	45.0228663484287
1137	NS1P1N	2017-08-09	Healthy Leaf	NS1	2016	NA	NA	45.023	-64.858	NS	-64.8579210826448	45.0228663484287
1138	NS1P1N	2017-08-09	Healthy Leaf	NS1	2017	NA	NA	45.023	-64.858	NS	-64.8579210826448	45.0228663484287
1139	NS1P1N	2017-08-09	Healthy Leaf	NS1	2018	NA	NA	45.023	-64.858	NS	-64.8579210826448	45.0228663484287
1140	NS1P1N	2017-08-09	Insect	NS1	2016	NA	NA	45.023	-64.858	NS	-64.8579210826448	45.0228663484287
1141	NS1P1N	2018-07-17	Insect	NS1	2017	NA	NA	45.023	-64.858	NS	-64.8579210826448	45.0228663484287
1142	NS1P1N	2018-07-17	Insect	NS1	2018	NA	NA	45.023	-64.858	NS	-64.8579210826448	45.0228663484287
1143	NS1P1N	2018-07-17	Fruit	NS1	2016	NA	NA	45.023	-64.858	NS	-64.8579210826448	45.0228663484287
1144	NS1P1N	2018-07-04	Fruit	NS1	2017	NA	NA	45.023	-64.858	NS	-64.8579210826448	45.0228663484287
1145	NS1P1N	2018-07-04	Fruit	NS1	2018	NA	NA	45.023	-64.858	NS	-64.8579210826448	45.0228663484287
1146	NS1P1N	2017-09-18	Insect	NS1	2016	NA	NA	45.023	-64.858	NS	-64.8579210826448	45.0228663484287
1147	NS1P1N	2018-08-29	Fruit	NS1	2016	NA	NA	45.023	-64.858	NS	-64.8579210826448	45.0228663484287
1148	NS1P1N	2017-09-18	Insect	NS1	2018	NA	NA	45.023	-64.858	NS	-64.8579210826448	45.0228663484287
1149	NS1P1N	2017-09-18	Leaf	NS1	2016	NA	NA	45.023	-64.858	NS	-64.8579210826448	45.0228663484287
1150	NS1P1N	2018-07-04	Healthy Leaf	NS1	2017	NA	NA	45.023	-64.858	NS	-64.8579210826448	45.0228663484287
1151	NS1P1N	2018-07-04	Healthy Leaf	NS1	2018	NA	NA	45.023	-64.858	NS	-64.8579210826448	45.0228663484287
1152	NS1P1N	2018-07-04	Insect	NS1	2016	NA	NA	45.023	-64.858	NS	-64.8579210826448	45.0228663484287
1153	NS1P1N	2017-07-26	Fruit	NS1	2016	NA	NA	45.023	-64.858	NS	-64.8579210826448	45.0228663484287
1154	NS1P1N	2017-07-26	Fruit	NS1	2017	NA	NA	45.023	-64.858	NS	-64.8579210826448	45.0228663484287
1155	NS1P1N	2017-07-26	Fruit	NS1	2018	NA	NA	45.023	-64.858	NS	-64.8579210826448	45.0228663484287
1156	NS1P1N	2018-09-12	Leaf	NS1	2018	neg	NA	45.023	-64.858	NS	-64.8579210826448	45.0228663484287
1157	NS1P1N	2017-07-26	Healthy Fruit	NS1	2017	NA	NA	45.023	-64.858	NS	-64.8579210826448	45.0228663484287
1158	NS1P1N	2017-09-05	Insect	NS1	2017	NA	NA	45.023	-64.858	NS	-64.8579210826448	45.0228663484287
1159	NS1P1N	2017-07-11	Leaf	NS1	2016	NA	NA	45.023	-64.858	NS	-64.8579210826448	45.0228663484287
1160	NS1P1N	2018-08-01	Fruit	NS1	2017	NA	NA	45.023	-64.858	NS	-64.8579210826448	45.0228663484287
1161	NS1P1N	2018-08-01	Fruit	NS1	2018	neg	NA	45.023	-64.858	NS	-64.8579210826448	45.0228663484287
1162	NS1P1N	2018-08-01	Healthy Fruit	NS1	2016	NA	NA	45.023	-64.858	NS	-64.8579210826448	45.0228663484287
1163	NS1P1N	2018-08-01	Healthy Fruit	NS1	2017	NA	NA	45.023	-64.858	NS	-64.8579210826448	45.0228663484287
1164	NS1P1N	2018-08-01	Healthy Fruit	NS1	2018	NA	NA	45.023	-64.858	NS	-64.8579210826448	45.0228663484287
1165	NS1P1N	2018-08-01	Healthy Leaf	NS1	2016	NA	NA	45.023	-64.858	NS	-64.8579210826448	45.0228663484287
1166	NS1P1N	2018-08-01	Healthy Leaf	NS1	2017	NA	NA	45.023	-64.858	NS	-64.8579210826448	45.0228663484287
1167	NS1P1N	2018-08-01	Healthy Leaf	NS1	2018	NA	NA	45.023	-64.858	NS	-64.8579210826448	45.0228663484287
1168	NS1P1N	2018-08-01	Insect	NS1	2016	NA	NA	45.023	-64.858	NS	-64.8579210826448	45.0228663484287
1169	NS1P1N	2017-07-26	Healthy Fruit	NS1	2016	NA	NA	45.023	-64.858	NS	-64.8579210826448	45.0228663484287
1170	NS1P1N	2016-08-16	Insect	NS1	2016	NA	NA	45.023	-64.858	NS	-64.8579210826448	45.0228663484287
1171	NS1P1N	2016-08-16	Insect	NS1	2017	NA	NA	45.023	-64.858	NS	-64.8579210826448	45.0228663484287
1172	NS1P1N	2016-08-02	Insect	NS1	2016	NA	NA	45.023	-64.858	NS	-64.8579210826448	45.0228663484287
1173	NS1P1N	2016-08-16	Leaf	NS1	2016	NA	NA	45.023	-64.858	NS	-64.8579210826448	45.0228663484287
1174	NS1P1N	2016-08-16	Leaf	NS1	2017	NA	NA	45.023	-64.858	NS	-64.8579210826448	45.0228663484287
1175	NS1P1N	2016-08-16	Leaf	NS1	2018	NA	NA	45.023	-64.858	NS	-64.8579210826448	45.0228663484287
1176	NS1P1N	2016-10-11	Insect	NS1	2016	NA	NA	45.023	-64.858	NS	-64.8579210826448	45.0228663484287
1177	NS1P1N	2018-09-12	Healthy Fruit	NS1	2017	NA	NA	45.023	-64.858	NS	-64.8579210826448	45.0228663484287
1178	NS1P1N	2018-09-12	Healthy Fruit	NS1	2018	NA	NA	45.023	-64.858	NS	-64.8579210826448	45.0228663484287
1179	NS1P1N	2018-09-12	Healthy Leaf	NS1	2016	NA	NA	45.023	-64.858	NS	-64.8579210826448	45.0228663484287
1180	NS1P1N	2018-09-12	Healthy Leaf	NS1	2017	NA	NA	45.023	-64.858	NS	-64.8579210826448	45.0228663484287
1181	NS1P1N	2017-08-09	Insect	NS1	2017	NA	NA	45.023	-64.858	NS	-64.8579210826448	45.0228663484287
1182	NS1P1N	2017-08-09	Insect	NS1	2018	NA	NA	45.023	-64.858	NS	-64.8579210826448	45.0228663484287
1183	NS1P1N	2017-08-09	Leaf	NS1	2016	NA	NA	45.023	-64.858	NS	-64.8579210826448	45.0228663484287
1184	NS1P1N	2017-08-09	Leaf	NS1	2017	NA	NA	45.023	-64.858	NS	-64.8579210826448	45.0228663484287
1185	NS1P1N	2017-08-09	Leaf	NS1	2018	NA	NA	45.023	-64.858	NS	-64.8579210826448	45.0228663484287
1186	NS1P1N	2018-09-12	Leaf	NS1	2016	NA	NA	45.023	-64.858	NS	-64.8579210826448	45.0228663484287
1187	NS1P1N	2018-09-12	Leaf	NS1	2017	NA	NA	45.023	-64.858	NS	-64.8579210826448	45.0228663484287
1188	NS1P1N	2018-08-29	Fruit	NS1	2017	NA	NA	45.023	-64.858	NS	-64.8579210826448	45.0228663484287
1189	NS1P1N	2018-08-29	Fruit	NS1	2018	neg	NA	45.023	-64.858	NS	-64.8579210826448	45.0228663484287
1190	NS1P1N	2017-09-18	Leaf	NS1	2017	NA	NA	45.023	-64.858	NS	-64.8579210826448	45.0228663484287
1191	NS1P1N	2017-09-18	Leaf	NS1	2018	NA	NA	45.023	-64.858	NS	-64.8579210826448	45.0228663484287
1192	NS1P1N	2017-07-11	Healthy Leaf	NS1	2017	NA	NA	45.023	-64.858	NS	-64.8579210826448	45.0228663484287
1193	NS1P1N	2017-07-11	Healthy Leaf	NS1	2018	NA	NA	45.023	-64.858	NS	-64.8579210826448	45.0228663484287
1194	NS1P1N	2017-07-11	Insect	NS1	2016	NA	NA	45.023	-64.858	NS	-64.8579210826448	45.0228663484287
1195	NS1P1N	2017-07-11	Insect	NS1	2017	NA	NA	45.023	-64.858	NS	-64.8579210826448	45.0228663484287
1196	NS1P1N	2017-09-05	Healthy Leaf	NS1	2018	NA	NA	45.023	-64.858	NS	-64.8579210826448	45.0228663484287
1197	NS1P1N	2017-09-05	Insect	NS1	2016	NA	NA	45.023	-64.858	NS	-64.8579210826448	45.0228663484287
1198	NS1P1N	2017-07-11	Insect	NS1	2018	NA	NA	45.023	-64.858	NS	-64.8579210826448	45.0228663484287
1199	NS1P1N	2018-08-29	Leaf	NS1	2016	NA	NA	45.023	-64.858	NS	-64.8579210826448	45.0228663484287
1200	NS1P1N	2017-07-11	Leaf	NS1	2017	NA	NA	45.023	-64.858	NS	-64.8579210826448	45.0228663484287
1201	NS1P1N	2017-09-05	Leaf	NS1	2016	NA	NA	45.023	-64.858	NS	-64.8579210826448	45.0228663484287
1202	NS1P1N	2017-09-05	Leaf	NS1	2017	NA	NA	45.023	-64.858	NS	-64.8579210826448	45.0228663484287
1203	NS1P1N	2017-07-26	Healthy Leaf	NS1	2018	NA	NA	45.023	-64.858	NS	-64.8579210826448	45.0228663484287
1204	NS1P1N	2017-07-26	Insect	NS1	2016	NA	NA	45.023	-64.858	NS	-64.8579210826448	45.0228663484287
1205	NS1P1N	2016-08-02	Fruit	NS1	2016	NA	NA	45.023	-64.858	NS	-64.8579210826448	45.0228663484287
1206	NS1P1N	2016-08-02	Fruit	NS1	2017	NA	NA	45.023	-64.858	NS	-64.8579210826448	45.0228663484287
1207	NS1P1N	2016-08-16	Healthy Fruit	NS1	2016	NA	NA	45.023	-64.858	NS	-64.8579210826448	45.0228663484287
1208	NS1P1N	2016-08-16	Healthy Fruit	NS1	2017	NA	NA	45.023	-64.858	NS	-64.8579210826448	45.0228663484287
1209	NS1P1N	2016-08-02	Healthy Leaf	NS1	2016	NA	NA	45.023	-64.858	NS	-64.8579210826448	45.0228663484287
1210	NS1P1N	2016-08-02	Healthy Leaf	NS1	2017	NA	NA	45.023	-64.858	NS	-64.8579210826448	45.0228663484287
1211	NS1P1N	2016-08-02	Healthy Leaf	NS1	2018	NA	NA	45.023	-64.858	NS	-64.8579210826448	45.0228663484287
1212	NS1P1N	2016-08-16	Healthy Leaf	NS1	2018	NA	NA	45.023	-64.858	NS	-64.8579210826448	45.0228663484287
1213	NS1P1N	2016-08-02	Insect	NS1	2017	NA	NA	45.023	-64.858	NS	-64.8579210826448	45.0228663484287
1214	NS1P1N	2016-08-02	Insect	NS1	2018	NA	NA	45.023	-64.858	NS	-64.8579210826448	45.0228663484287
1215	NS1P1N	2016-08-02	Leaf	NS1	2016	NA	NA	45.023	-64.858	NS	-64.8579210826448	45.0228663484287
1216	NS1P1N	2016-08-02	Leaf	NS1	2017	NA	NA	45.023	-64.858	NS	-64.8579210826448	45.0228663484287
1217	NS1P1N	2017-08-09	Healthy Fruit	NS1	2017	NA	NA	45.023	-64.858	NS	-64.8579210826448	45.0228663484287
1218	NS1P1N	2016-08-02	Leaf	NS1	2018	NA	NA	45.023	-64.858	NS	-64.8579210826448	45.0228663484287
1219	NS1P1N	2016-07-18	Fruit	NS1	2018	NA	NA	45.023	-64.858	NS	-64.8579210826448	45.0228663484287
1220	NS1P1N	2016-07-18	Healthy Fruit	NS1	2016	NA	NA	45.023	-64.858	NS	-64.8579210826448	45.0228663484287
1221	NS1P1N	2018-09-12	Healthy Leaf	NS1	2018	NA	NA	45.023	-64.858	NS	-64.8579210826448	45.0228663484287
1222	NS1P1N	2016-10-11	Leaf	NS1	2018	NA	NA	45.023	-64.858	NS	-64.8579210826448	45.0228663484287
1223	NS1P1N	2017-09-18	Healthy Leaf	NS1	2016	NA	NA	45.023	-64.858	NS	-64.8579210826448	45.0228663484287
1224	NS1P1N	2017-09-18	Healthy Leaf	NS1	2017	NA	NA	45.023	-64.858	NS	-64.8579210826448	45.0228663484287
1225	NS1P1N	2017-09-18	Healthy Leaf	NS1	2018	NA	NA	45.023	-64.858	NS	-64.8579210826448	45.0228663484287
1226	NS1P1N	2016-07-18	Healthy Leaf	NS1	2017	NA	NA	45.023	-64.858	NS	-64.8579210826448	45.0228663484287
1227	NS1P1N	2016-07-18	Healthy Leaf	NS1	2018	NA	NA	45.023	-64.858	NS	-64.8579210826448	45.0228663484287
1228	NS1P1N	2018-07-04	Fruit	NS1	2016	NA	NA	45.023	-64.858	NS	-64.8579210826448	45.0228663484287
1229	NS1P1N	2017-06-27	Insect	NS1	2018	NA	NA	45.023	-64.858	NS	-64.8579210826448	45.0228663484287
1230	NS1P1N	2017-06-27	Leaf	NS1	2016	NA	NA	45.023	-64.858	NS	-64.8579210826448	45.0228663484287
1231	NS1P1N	2017-06-27	Leaf	NS1	2017	NA	NA	45.023	-64.858	NS	-64.8579210826448	45.0228663484287
1232	NS1P1N	2017-06-27	Leaf	NS1	2018	NA	NA	45.023	-64.858	NS	-64.8579210826448	45.0228663484287
1233	NS1P1N	2016-07-18	Leaf	NS1	2018	NA	NA	45.023	-64.858	NS	-64.8579210826448	45.0228663484287
1234	NS1P1N	2018-08-29	Healthy Fruit	NS1	2018	NA	NA	45.023	-64.858	NS	-64.8579210826448	45.0228663484287
1235	NS1P1N	2018-08-29	Healthy Leaf	NS1	2016	NA	NA	45.023	-64.858	NS	-64.8579210826448	45.0228663484287
1236	NS1P1N	2016-06-28	Fruit	NS1	2016	NA	NA	45.023	-64.858	NS	-64.8579210826448	45.0228663484287
1237	NS1P1N	2016-06-28	Fruit	NS1	2017	NA	NA	45.023	-64.858	NS	-64.8579210826448	45.0228663484287
1238	NS1P1N	2016-06-28	Fruit	NS1	2018	NA	NA	45.023	-64.858	NS	-64.8579210826448	45.0228663484287
1239	NS1P1N	2016-06-28	Healthy Fruit	NS1	2016	NA	NA	45.023	-64.858	NS	-64.8579210826448	45.0228663484287
1240	NS1P1N	2018-08-29	Leaf	NS1	2017	NA	NA	45.023	-64.858	NS	-64.8579210826448	45.0228663484287
1241	NS1P1N	2018-08-29	Leaf	NS1	2018	neg	NA	45.023	-64.858	NS	-64.8579210826448	45.0228663484287
1242	NS1P1N	2017-08-17	Healthy Fruit	NS1	2016	NA	NA	45.023	-64.858	NS	-64.8579210826448	45.0228663484287
1243	NS1P1N	2017-09-05	Leaf	NS1	2018	NA	NA	45.023	-64.858	NS	-64.8579210826448	45.0228663484287
1244	NS1P1N	2017-07-11	Leaf	NS1	2018	NA	NA	45.023	-64.858	NS	-64.8579210826448	45.0228663484287
1245	NS1P1N	2017-08-17	Healthy Leaf	NS1	2016	NA	NA	45.023	-64.858	NS	-64.8579210826448	45.0228663484287
1246	NS1P1N	2017-08-17	Healthy Leaf	NS1	2017	NA	NA	45.023	-64.858	NS	-64.8579210826448	45.0228663484287
1247	NS1P1N	2017-08-17	Healthy Leaf	NS1	2018	NA	NA	45.023	-64.858	NS	-64.8579210826448	45.0228663484287
1248	NS1P1N	2017-08-17	Insect	NS1	2016	NA	NA	45.023	-64.858	NS	-64.8579210826448	45.0228663484287
1249	NS1P1N	2016-08-16	Healthy Fruit	NS1	2018	NA	NA	45.023	-64.858	NS	-64.8579210826448	45.0228663484287
1250	NS1P1N	2016-08-16	Healthy Leaf	NS1	2016	NA	NA	45.023	-64.858	NS	-64.8579210826448	45.0228663484287
1251	NS1P1N	2016-08-16	Healthy Leaf	NS1	2017	NA	NA	45.023	-64.858	NS	-64.8579210826448	45.0228663484287
1252	NS1P1N	2018-08-01	Leaf	NS1	2016	NA	NA	45.023	-64.858	NS	-64.8579210826448	45.0228663484287
1253	NS1P1N	2017-08-09	Fruit	NS1	2016	NA	NA	45.023	-64.858	NS	-64.8579210826448	45.0228663484287
1254	NS1P1N	2017-08-09	Fruit	NS1	2017	NA	NA	45.023	-64.858	NS	-64.8579210826448	45.0228663484287
1255	NS1P1N	2017-08-09	Fruit	NS1	2018	NA	NA	45.023	-64.858	NS	-64.8579210826448	45.0228663484287
1256	NS1P1N	2017-08-09	Healthy Fruit	NS1	2016	NA	NA	45.023	-64.858	NS	-64.8579210826448	45.0228663484287
1257	NS1P1N	2016-07-18	Fruit	NS1	2016	NA	NA	45.023	-64.858	NS	-64.8579210826448	45.0228663484287
1258	NS1P1N	2016-07-18	Fruit	NS1	2017	NA	NA	45.023	-64.858	NS	-64.8579210826448	45.0228663484287
1259	NS1P1N	2016-10-11	Healthy Leaf	NS1	2017	NA	NA	45.023	-64.858	NS	-64.8579210826448	45.0228663484287
1260	NS1P1N	2016-10-11	Healthy Leaf	NS1	2018	NA	NA	45.023	-64.858	NS	-64.8579210826448	45.0228663484287
1261	NS1P1N	2017-09-18	Fruit	NS1	2016	NA	NA	45.023	-64.858	NS	-64.8579210826448	45.0228663484287
1262	NS1P1N	2017-09-18	Fruit	NS1	2017	NA	NA	45.023	-64.858	NS	-64.8579210826448	45.0228663484287
1263	NS1P1N	2018-09-12	Insect	NS1	2016	NA	NA	45.023	-64.858	NS	-64.8579210826448	45.0228663484287
1264	NS1P1N	2018-09-12	Insect	NS1	2017	NA	NA	45.023	-64.858	NS	-64.8579210826448	45.0228663484287
1265	NS1P1N	2018-09-12	Insect	NS1	2018	NA	NA	45.023	-64.858	NS	-64.8579210826448	45.0228663484287
1266	NS1P1N	2017-09-18	Healthy Fruit	NS1	2017	NA	NA	45.023	-64.858	NS	-64.8579210826448	45.0228663484287
1267	NS1P1N	2017-09-18	Healthy Fruit	NS1	2018	NA	NA	45.023	-64.858	NS	-64.8579210826448	45.0228663484287
1268	NS1P1N	2016-07-18	Insect	NS1	2016	NA	NA	45.023	-64.858	NS	-64.8579210826448	45.0228663484287
1269	NS1P1N	2016-07-18	Insect	NS1	2017	NA	NA	45.023	-64.858	NS	-64.8579210826448	45.0228663484287
1270	NS1P1N	2016-07-18	Insect	NS1	2018	NA	NA	45.023	-64.858	NS	-64.8579210826448	45.0228663484287
1271	NS1P1N	2016-07-18	Leaf	NS1	2016	NA	NA	45.023	-64.858	NS	-64.8579210826448	45.0228663484287
1272	NS1P1N	2016-07-18	Leaf	NS1	2017	NA	NA	45.023	-64.858	NS	-64.8579210826448	45.0228663484287
1273	NS1P1N	2018-08-29	Healthy Fruit	NS1	2016	NA	NA	45.023	-64.858	NS	-64.8579210826448	45.0228663484287
1274	NS1P1N	2018-08-29	Healthy Fruit	NS1	2017	NA	NA	45.023	-64.858	NS	-64.8579210826448	45.0228663484287
1275	NS1P1N	2016-08-29	Healthy Leaf	NS1	2018	NA	NA	45.023	-64.858	NS	-64.8579210826448	45.0228663484287
1276	NS1P1N	2016-08-29	Insect	NS1	2016	NA	NA	45.023	-64.858	NS	-64.8579210826448	45.0228663484287
1277	NS1P1N	2018-08-29	Healthy Leaf	NS1	2017	NA	NA	45.023	-64.858	NS	-64.8579210826448	45.0228663484287
1278	NS1P1N	2018-08-29	Healthy Leaf	NS1	2018	NA	NA	45.023	-64.858	NS	-64.8579210826448	45.0228663484287
1279	NS1P1N	2018-08-29	Insect	NS1	2016	NA	NA	45.023	-64.858	NS	-64.8579210826448	45.0228663484287
1280	NS1P1N	2016-06-28	Healthy Fruit	NS1	2017	NA	NA	45.023	-64.858	NS	-64.8579210826448	45.0228663484287
1281	NS1P1N	2016-06-28	Healthy Fruit	NS1	2018	NA	NA	45.023	-64.858	NS	-64.8579210826448	45.0228663484287
1282	NS1P1N	2016-06-28	Healthy Leaf	NS1	2016	NA	NA	45.023	-64.858	NS	-64.8579210826448	45.0228663484287
1283	NS1P1N	2017-08-17	Healthy Fruit	NS1	2017	NA	NA	45.023	-64.858	NS	-64.8579210826448	45.0228663484287
1284	NS1P1N	2017-08-17	Healthy Fruit	NS1	2018	NA	NA	45.023	-64.858	NS	-64.8579210826448	45.0228663484287
1285	NS1P1N	2016-06-28	Insect	NS1	2016	NA	NA	45.023	-64.858	NS	-64.8579210826448	45.0228663484287
1286	NS1P1N	2016-06-28	Insect	NS1	2017	NA	NA	45.023	-64.858	NS	-64.8579210826448	45.0228663484287
1287	NS1P1N	2016-06-28	Insect	NS1	2018	NA	NA	45.023	-64.858	NS	-64.8579210826448	45.0228663484287
1288	NS1P1N	2016-08-02	Fruit	NS1	2018	NA	NA	45.023	-64.858	NS	-64.8579210826448	45.0228663484287
1289	NS1P1N	2016-08-02	Healthy Fruit	NS1	2016	NA	NA	45.023	-64.858	NS	-64.8579210826448	45.0228663484287
1290	NS1P1N	2018-08-01	Insect	NS1	2017	NA	NA	45.023	-64.858	NS	-64.8579210826448	45.0228663484287
1291	NS1P1N	2018-08-01	Insect	NS1	2018	NA	NA	45.023	-64.858	NS	-64.8579210826448	45.0228663484287
1292	NS1P1N	2017-08-17	Leaf	NS1	2017	NA	NA	45.023	-64.858	NS	-64.8579210826448	45.0228663484287
1293	NS1P1N	2018-08-01	Leaf	NS1	2017	NA	NA	45.023	-64.858	NS	-64.8579210826448	45.0228663484287
1294	NS1P1N	2018-08-01	Leaf	NS1	2018	neg	NA	45.023	-64.858	NS	-64.8579210826448	45.0228663484287
1295	NS1P1N	2018-09-12	Fruit	NS1	2016	NA	NA	45.023	-64.858	NS	-64.8579210826448	45.0228663484287
1296	NS1P1N	2018-09-12	Fruit	NS1	2017	NA	NA	45.023	-64.858	NS	-64.8579210826448	45.0228663484287
1297	NS1P1N	2018-09-12	Fruit	NS1	2018	neg	NA	45.023	-64.858	NS	-64.8579210826448	45.0228663484287
1298	NS1P1N	2018-09-12	Healthy Fruit	NS1	2016	NA	NA	45.023	-64.858	NS	-64.8579210826448	45.0228663484287
1299	NS1P1N	2017-08-09	Healthy Fruit	NS1	2018	NA	NA	45.023	-64.858	NS	-64.8579210826448	45.0228663484287
1300	NS1P1N	2016-10-11	Healthy Leaf	NS1	2016	NA	NA	45.023	-64.858	NS	-64.8579210826448	45.0228663484287
1301	NS1P1N	2017-06-27	Fruit	NS1	2016	NA	NA	45.023	-64.858	NS	-64.8579210826448	45.0228663484287
1302	NS1P1N	2017-06-27	Fruit	NS1	2017	NA	NA	45.023	-64.858	NS	-64.8579210826448	45.0228663484287
1303	NS1P1N	2016-07-18	Healthy Fruit	NS1	2017	NA	NA	45.023	-64.858	NS	-64.8579210826448	45.0228663484287
1304	NS1P1N	2016-07-18	Healthy Fruit	NS1	2018	NA	NA	45.023	-64.858	NS	-64.8579210826448	45.0228663484287
1305	NS1P1N	2016-07-18	Healthy Leaf	NS1	2016	NA	NA	45.023	-64.858	NS	-64.8579210826448	45.0228663484287
1306	NS1P1N	2017-06-27	Healthy Fruit	NS1	2017	NA	NA	45.023	-64.858	NS	-64.8579210826448	45.0228663484287
1307	NS1P1N	2016-08-29	Fruit	NS1	2016	NA	NA	45.023	-64.858	NS	-64.8579210826448	45.0228663484287
1308	NS1P1N	2017-06-27	Healthy Leaf	NS1	2018	NA	NA	45.023	-64.858	NS	-64.8579210826448	45.0228663484287
1309	NS1P1N	2017-06-27	Insect	NS1	2016	NA	NA	45.023	-64.858	NS	-64.8579210826448	45.0228663484287
1310	NS1P1N	2017-06-27	Insect	NS1	2017	NA	NA	45.023	-64.858	NS	-64.8579210826448	45.0228663484287
1311	NS1P1N	2016-08-29	Healthy Fruit	NS1	2017	NA	NA	45.023	-64.858	NS	-64.8579210826448	45.0228663484287
1312	NS1P1N	2016-08-29	Healthy Fruit	NS1	2018	NA	NA	45.023	-64.858	NS	-64.8579210826448	45.0228663484287
1313	NS1P1N	2016-10-11	Healthy Fruit	NS1	2018	NA	NA	45.023	-64.858	NS	-64.8579210826448	45.0228663484287
1314	NS1P1N	2016-08-29	Healthy Leaf	NS1	2016	NA	NA	45.023	-64.858	NS	-64.8579210826448	45.0228663484287
1315	NS1P1N	2016-08-29	Healthy Leaf	NS1	2017	NA	NA	45.023	-64.858	NS	-64.8579210826448	45.0228663484287
1316	NS1P1N	2016-06-28	Leaf	NS1	2017	NA	NA	45.023	-64.858	NS	-64.8579210826448	45.0228663484287
1317	NS1P1N	2016-08-02	Healthy Fruit	NS1	2017	NA	NA	45.023	-64.858	NS	-64.8579210826448	45.0228663484287
1318	NS1P1N	2016-08-29	Insect	NS1	2017	NA	NA	45.023	-64.858	NS	-64.8579210826448	45.0228663484287
1319	NS1P1N	2016-08-29	Insect	NS1	2018	NA	NA	45.023	-64.858	NS	-64.8579210826448	45.0228663484287
1320	NS1P1N	2018-08-29	Insect	NS1	2017	NA	NA	45.023	-64.858	NS	-64.8579210826448	45.0228663484287
1321	NS1P1N	2018-08-29	Insect	NS1	2018	NA	NA	45.023	-64.858	NS	-64.8579210826448	45.0228663484287
1322	NS1P1N	2017-08-17	Fruit	NS1	2016	NA	NA	45.023	-64.858	NS	-64.8579210826448	45.0228663484287
1323	NS1P1N	2016-06-28	Healthy Leaf	NS1	2017	NA	NA	45.023	-64.858	NS	-64.8579210826448	45.0228663484287
1324	NS1P1N	2016-06-28	Healthy Leaf	NS1	2018	NA	NA	45.023	-64.858	NS	-64.8579210826448	45.0228663484287
1325	NS1P1N	2016-10-11	Healthy Fruit	NS1	2017	NA	NA	45.023	-64.858	NS	-64.8579210826448	45.0228663484287
1326	NS1P1N	2017-06-27	Fruit	NS1	2018	NA	NA	45.023	-64.858	NS	-64.8579210826448	45.0228663484287
1327	NS1P1N	2017-08-17	Insect	NS1	2018	NA	NA	45.023	-64.858	NS	-64.8579210826448	45.0228663484287
1328	NS1P1N	2016-06-28	Leaf	NS1	2016	NA	NA	45.023	-64.858	NS	-64.8579210826448	45.0228663484287
1329	NS1P1N	2016-10-11	Fruit	NS1	2016	NA	NA	45.023	-64.858	NS	-64.8579210826448	45.0228663484287
1330	NS1P1N	2017-08-17	Leaf	NS1	2018	NA	NA	45.023	-64.858	NS	-64.8579210826448	45.0228663484287
1331	NS1P1N	2016-10-11	Fruit	NS1	2017	NA	NA	45.023	-64.858	NS	-64.8579210826448	45.0228663484287
1332	NS1P1N	2017-08-17	Leaf	NS1	2016	NA	NA	45.023	-64.858	NS	-64.8579210826448	45.0228663484287
1333	NS1P1N	2016-10-11	Healthy Fruit	NS1	2016	NA	NA	45.023	-64.858	NS	-64.8579210826448	45.0228663484287
1334	NS1P1N	2017-08-17	Fruit	NS1	2018	NA	NA	45.023	-64.858	NS	-64.8579210826448	45.0228663484287
1335	NS1P1N	2017-06-27	Healthy Fruit	NS1	2018	NA	NA	45.023	-64.858	NS	-64.8579210826448	45.0228663484287
1336	NS1P1N	2016-10-11	Fruit	NS1	2018	NA	NA	45.023	-64.858	NS	-64.8579210826448	45.0228663484287
1337	NS1P1N	2017-09-18	Healthy Fruit	NS1	2016	NA	NA	45.023	-64.858	NS	-64.8579210826448	45.0228663484287
1338	NS1P1N	2016-06-28	Leaf	NS1	2018	NA	NA	45.023	-64.858	NS	-64.8579210826448	45.0228663484287
1339	NS1P1N	2017-06-27	Healthy Fruit	NS1	2016	NA	NA	45.023	-64.858	NS	-64.8579210826448	45.0228663484287
1340	NS1P1N	2017-09-18	Fruit	NS1	2018	NA	NA	45.023	-64.858	NS	-64.8579210826448	45.0228663484287
1341	NS1P1N	2016-08-29	Fruit	NS1	2018	NA	NA	45.023	-64.858	NS	-64.8579210826448	45.0228663484287
1342	NS1P1N	2016-08-29	Healthy Fruit	NS1	2016	NA	NA	45.023	-64.858	NS	-64.8579210826448	45.0228663484287
1343	NS1P1N	2017-08-17	Fruit	NS1	2017	NA	NA	45.023	-64.858	NS	-64.8579210826448	45.0228663484287
1344	NS1P1N	2016-08-29	Fruit	NS1	2017	NA	NA	45.023	-64.858	NS	-64.8579210826448	45.0228663484287
1345	NS1P1N	2017-08-17	Insect	NS1	2017	NA	NA	45.023	-64.858	NS	-64.8579210826448	45.0228663484287
1346	NS1P1N	2016-08-29	Leaf	NS1	2018	NA	NA	45.023	-64.858	NS	-64.8579210826448	45.0228663484287
1347	NS1P1N	2017-06-27	Healthy Leaf	NS1	2016	NA	NA	45.023	-64.858	NS	-64.8579210826448	45.0228663484287
1348	NS1P1N	2016-08-29	Leaf	NS1	2016	NA	NA	45.023	-64.858	NS	-64.8579210826448	45.0228663484287
1349	NS1P1N	2016-08-29	Leaf	NS1	2017	NA	NA	45.023	-64.858	NS	-64.8579210826448	45.0228663484287
1350	NS1P1N	2017-06-27	Healthy Leaf	NS1	2017	NA	NA	45.023	-64.858	NS	-64.8579210826448	45.0228663484287
1351	NS1P1S	2016-10-11	Insect	NS1	2017	NA	NA	45.023	-64.858	NS	-64.857793995644	45.0232087138659
1352	NS1P1S	2017-09-05	Healthy Fruit	NS1	2016	NA	NA	45.023	-64.858	NS	-64.857793995644	45.0232087138659
1353	NS1P1S	2016-10-11	Leaf	NS1	2017	NA	NA	45.023	-64.858	NS	-64.857793995644	45.0232087138659
1354	NS1P1S	2017-07-26	Leaf	NS1	2017	NA	NA	45.023	-64.858	NS	-64.857793995644	45.0232087138659
1355	NS1P1S	2017-09-05	Fruit	NS1	2018	NA	NA	45.023	-64.858	NS	-64.857793995644	45.0232087138659
1356	NS1P1S	2017-07-26	Insect	NS1	2018	NA	NA	45.023	-64.858	NS	-64.857793995644	45.0232087138659
1357	NS1P1S	2017-07-26	Leaf	NS1	2016	NA	NA	45.023	-64.858	NS	-64.857793995644	45.0232087138659
1358	NS1P1S	2016-10-11	Insect	NS1	2018	NA	NA	45.023	-64.858	NS	-64.857793995644	45.0232087138659
1359	NS1P1S	2016-10-11	Leaf	NS1	2018	NA	NA	45.023	-64.858	NS	-64.857793995644	45.0232087138659
1360	NS1P1S	2016-10-11	Insect	NS1	2016	NA	NA	45.023	-64.858	NS	-64.857793995644	45.0232087138659
1361	NS1P1S	2017-08-09	Healthy Leaf	NS1	2016	NA	NA	45.023	-64.858	NS	-64.857793995644	45.0232087138659
1362	NS1P1S	2018-09-12	Leaf	NS1	2018	neg	NA	45.023	-64.858	NS	-64.857793995644	45.0232087138659
1363	NS1P1S	2017-09-05	Fruit	NS1	2017	NA	NA	45.023	-64.858	NS	-64.857793995644	45.0232087138659
1364	NS1P1S	2017-08-09	Insect	NS1	2016	NA	NA	45.023	-64.858	NS	-64.857793995644	45.0232087138659
1365	NS1P1S	2018-07-04	Healthy Fruit	NS1	2018	NA	NA	45.023	-64.858	NS	-64.857793995644	45.0232087138659
1366	NS1P1S	2018-07-04	Healthy Leaf	NS1	2016	NA	NA	45.023	-64.858	NS	-64.857793995644	45.0232087138659
1367	NS1P1S	2016-10-11	Leaf	NS1	2016	NA	NA	45.023	-64.858	NS	-64.857793995644	45.0232087138659
1368	NS1P1S	2016-08-16	Leaf	NS1	2018	NA	NA	45.023	-64.858	NS	-64.857793995644	45.0232087138659
1369	NS1P1S	2017-09-05	Healthy Fruit	NS1	2018	NA	NA	45.023	-64.858	NS	-64.857793995644	45.0232087138659
1370	NS1P1S	2017-08-09	Insect	NS1	2017	NA	NA	45.023	-64.858	NS	-64.857793995644	45.0232087138659
1371	NS1P1S	2018-07-04	Healthy Leaf	NS1	2017	NA	NA	45.023	-64.858	NS	-64.857793995644	45.0232087138659
1372	NS1P1S	2017-09-05	Healthy Fruit	NS1	2017	NA	NA	45.023	-64.858	NS	-64.857793995644	45.0232087138659
1373	NS1P1S	2018-07-04	Leaf	NS1	2016	NA	NA	45.023	-64.858	NS	-64.857793995644	45.0232087138659
1374	NS1P1S	2018-07-04	Leaf	NS1	2017	NA	NA	45.023	-64.858	NS	-64.857793995644	45.0232087138659
1375	NS1P1S	2018-07-04	Insect	NS1	2017	NA	NA	45.023	-64.858	NS	-64.857793995644	45.0232087138659
1376	NS1P1S	2018-07-17	Fruit	NS1	2016	NA	NA	45.023	-64.858	NS	-64.857793995644	45.0232087138659
1377	NS1P1S	2017-07-26	Healthy Leaf	NS1	2016	NA	NA	45.023	-64.858	NS	-64.857793995644	45.0232087138659
1378	NS1P1S	2017-07-26	Healthy Leaf	NS1	2017	NA	NA	45.023	-64.858	NS	-64.857793995644	45.0232087138659
1379	NS1P1S	2017-07-26	Insect	NS1	2017	NA	NA	45.023	-64.858	NS	-64.857793995644	45.0232087138659
1380	NS1P1S	2016-08-16	Fruit	NS1	2016	NA	NA	45.023	-64.858	NS	-64.857793995644	45.0232087138659
1381	NS1P1S	2016-08-16	Fruit	NS1	2017	NA	NA	45.023	-64.858	NS	-64.857793995644	45.0232087138659
1382	NS1P1S	2016-08-16	Fruit	NS1	2018	NA	NA	45.023	-64.858	NS	-64.857793995644	45.0232087138659
1383	NS1P1S	2017-07-26	Leaf	NS1	2018	NA	NA	45.023	-64.858	NS	-64.857793995644	45.0232087138659
1384	NS1P1S	2016-08-02	Healthy Fruit	NS1	2018	NA	NA	45.023	-64.858	NS	-64.857793995644	45.0232087138659
1385	NS1P1S	2018-07-04	Fruit	NS1	2017	NA	NA	45.023	-64.858	NS	-64.857793995644	45.0232087138659
1386	NS1P1S	2016-08-16	Insect	NS1	2016	NA	NA	45.023	-64.858	NS	-64.857793995644	45.0232087138659
1387	NS1P1S	2018-07-17	Fruit	NS1	2017	NA	NA	45.023	-64.858	NS	-64.857793995644	45.0232087138659
1388	NS1P1S	2018-07-04	Leaf	NS1	2018	neg	NA	45.023	-64.858	NS	-64.857793995644	45.0232087138659
1389	NS1P1S	2017-07-26	Healthy Fruit	NS1	2018	NA	NA	45.023	-64.858	NS	-64.857793995644	45.0232087138659
1390	NS1P1S	2016-08-16	Leaf	NS1	2017	NA	NA	45.023	-64.858	NS	-64.857793995644	45.0232087138659
1391	NS1P1S	2016-08-02	Leaf	NS1	2016	NA	NA	45.023	-64.858	NS	-64.857793995644	45.0232087138659
1392	NS1P1S	2018-07-17	Fruit	NS1	2018	neg	NA	45.023	-64.858	NS	-64.857793995644	45.0232087138659
1393	NS1P1S	2018-09-12	Healthy Fruit	NS1	2017	NA	NA	45.023	-64.858	NS	-64.857793995644	45.0232087138659
1394	NS1P1S	2017-08-09	Healthy Leaf	NS1	2017	NA	NA	45.023	-64.858	NS	-64.857793995644	45.0232087138659
1395	NS1P1S	2017-08-09	Healthy Leaf	NS1	2018	NA	NA	45.023	-64.858	NS	-64.857793995644	45.0232087138659
1396	NS1P1S	2018-09-12	Healthy Leaf	NS1	2017	NA	NA	45.023	-64.858	NS	-64.857793995644	45.0232087138659
1397	NS1P1S	2018-09-12	Healthy Leaf	NS1	2018	NA	NA	45.023	-64.858	NS	-64.857793995644	45.0232087138659
1398	NS1P1S	2017-09-18	Healthy Leaf	NS1	2016	NA	NA	45.023	-64.858	NS	-64.857793995644	45.0232087138659
1399	NS1P1S	2017-09-18	Healthy Leaf	NS1	2017	NA	NA	45.023	-64.858	NS	-64.857793995644	45.0232087138659
1400	NS1P1S	2017-09-18	Healthy Leaf	NS1	2018	NA	NA	45.023	-64.858	NS	-64.857793995644	45.0232087138659
1401	NS1P1S	2018-07-04	Fruit	NS1	2018	NA	NA	45.023	-64.858	NS	-64.857793995644	45.0232087138659
1402	NS1P1S	2018-07-04	Healthy Fruit	NS1	2016	NA	NA	45.023	-64.858	NS	-64.857793995644	45.0232087138659
1403	NS1P1S	2017-09-18	Insect	NS1	2017	NA	NA	45.023	-64.858	NS	-64.857793995644	45.0232087138659
1404	NS1P1S	2018-07-04	Healthy Fruit	NS1	2017	NA	NA	45.023	-64.858	NS	-64.857793995644	45.0232087138659
1405	NS1P1S	2017-09-05	Fruit	NS1	2016	NA	NA	45.023	-64.858	NS	-64.857793995644	45.0232087138659
1406	NS1P1S	2018-07-17	Leaf	NS1	2017	NA	NA	45.023	-64.858	NS	-64.857793995644	45.0232087138659
1407	NS1P1S	2018-07-17	Leaf	NS1	2018	neg	NA	45.023	-64.858	NS	-64.857793995644	45.0232087138659
1408	NS1P1S	2017-07-11	Fruit	NS1	2018	NA	NA	45.023	-64.858	NS	-64.857793995644	45.0232087138659
1409	NS1P1S	2017-07-11	Healthy Fruit	NS1	2016	NA	NA	45.023	-64.858	NS	-64.857793995644	45.0232087138659
1410	NS1P1S	2017-07-11	Healthy Fruit	NS1	2017	NA	NA	45.023	-64.858	NS	-64.857793995644	45.0232087138659
1411	NS1P1S	2017-09-05	Healthy Leaf	NS1	2016	NA	NA	45.023	-64.858	NS	-64.857793995644	45.0232087138659
1412	NS1P1S	2018-07-04	Insect	NS1	2018	NA	NA	45.023	-64.858	NS	-64.857793995644	45.0232087138659
1413	NS1P1S	2017-09-05	Healthy Leaf	NS1	2018	NA	NA	45.023	-64.858	NS	-64.857793995644	45.0232087138659
1414	NS1P1S	2017-09-05	Insect	NS1	2016	NA	NA	45.023	-64.858	NS	-64.857793995644	45.0232087138659
1415	NS1P1S	2017-09-05	Insect	NS1	2017	NA	NA	45.023	-64.858	NS	-64.857793995644	45.0232087138659
1416	NS1P1S	2017-09-05	Insect	NS1	2018	NA	NA	45.023	-64.858	NS	-64.857793995644	45.0232087138659
1417	NS1P1S	2017-09-05	Leaf	NS1	2016	NA	NA	45.023	-64.858	NS	-64.857793995644	45.0232087138659
1418	NS1P1S	2017-09-05	Leaf	NS1	2017	NA	NA	45.023	-64.858	NS	-64.857793995644	45.0232087138659
1419	NS1P1S	2017-09-05	Leaf	NS1	2018	NA	NA	45.023	-64.858	NS	-64.857793995644	45.0232087138659
1420	NS1P1S	2018-08-01	Healthy Fruit	NS1	2016	NA	NA	45.023	-64.858	NS	-64.857793995644	45.0232087138659
1421	NS1P1S	2018-08-01	Healthy Fruit	NS1	2017	NA	NA	45.023	-64.858	NS	-64.857793995644	45.0232087138659
1422	NS1P1S	2018-08-01	Healthy Fruit	NS1	2018	NA	NA	45.023	-64.858	NS	-64.857793995644	45.0232087138659
1423	NS1P1S	2016-08-16	Healthy Fruit	NS1	2016	NA	NA	45.023	-64.858	NS	-64.857793995644	45.0232087138659
1424	NS1P1S	2016-08-16	Healthy Fruit	NS1	2017	NA	NA	45.023	-64.858	NS	-64.857793995644	45.0232087138659
1425	NS1P1S	2016-08-02	Healthy Leaf	NS1	2016	NA	NA	45.023	-64.858	NS	-64.857793995644	45.0232087138659
1426	NS1P1S	2016-08-02	Healthy Leaf	NS1	2017	NA	NA	45.023	-64.858	NS	-64.857793995644	45.0232087138659
1427	NS1P1S	2016-08-16	Insect	NS1	2017	NA	NA	45.023	-64.858	NS	-64.857793995644	45.0232087138659
1428	NS1P1S	2016-08-16	Insect	NS1	2018	NA	NA	45.023	-64.858	NS	-64.857793995644	45.0232087138659
1429	NS1P1S	2016-08-16	Leaf	NS1	2016	NA	NA	45.023	-64.858	NS	-64.857793995644	45.0232087138659
1430	NS1P1S	2016-08-02	Insect	NS1	2018	NA	NA	45.023	-64.858	NS	-64.857793995644	45.0232087138659
1431	NS1P1S	2017-08-09	Fruit	NS1	2018	NA	NA	45.023	-64.858	NS	-64.857793995644	45.0232087138659
1432	NS1P1S	2017-08-09	Healthy Fruit	NS1	2016	NA	NA	45.023	-64.858	NS	-64.857793995644	45.0232087138659
1433	NS1P1S	2017-08-09	Healthy Fruit	NS1	2017	NA	NA	45.023	-64.858	NS	-64.857793995644	45.0232087138659
1434	NS1P1S	2018-09-12	Healthy Fruit	NS1	2018	NA	NA	45.023	-64.858	NS	-64.857793995644	45.0232087138659
1435	NS1P1S	2018-09-12	Healthy Leaf	NS1	2016	NA	NA	45.023	-64.858	NS	-64.857793995644	45.0232087138659
1436	NS1P1S	2018-07-17	Healthy Fruit	NS1	2017	NA	NA	45.023	-64.858	NS	-64.857793995644	45.0232087138659
1437	NS1P1S	2018-07-17	Healthy Fruit	NS1	2018	NA	NA	45.023	-64.858	NS	-64.857793995644	45.0232087138659
1438	NS1P1S	2018-09-12	Insect	NS1	2016	NA	NA	45.023	-64.858	NS	-64.857793995644	45.0232087138659
1439	NS1P1S	2018-09-12	Insect	NS1	2017	NA	NA	45.023	-64.858	NS	-64.857793995644	45.0232087138659
1440	NS1P1S	2018-09-12	Insect	NS1	2018	NA	NA	45.023	-64.858	NS	-64.857793995644	45.0232087138659
1441	NS1P1S	2018-09-12	Leaf	NS1	2016	NA	NA	45.023	-64.858	NS	-64.857793995644	45.0232087138659
1442	NS1P1S	2017-09-18	Insect	NS1	2016	NA	NA	45.023	-64.858	NS	-64.857793995644	45.0232087138659
1443	NS1P1S	2018-07-17	Insect	NS1	2017	NA	NA	45.023	-64.858	NS	-64.857793995644	45.0232087138659
1444	NS1P1S	2018-07-17	Insect	NS1	2018	NA	NA	45.023	-64.858	NS	-64.857793995644	45.0232087138659
1445	NS1P1S	2017-09-18	Insect	NS1	2018	NA	NA	45.023	-64.858	NS	-64.857793995644	45.0232087138659
1446	NS1P1S	2017-09-18	Leaf	NS1	2016	NA	NA	45.023	-64.858	NS	-64.857793995644	45.0232087138659
1447	NS1P1S	2017-09-18	Leaf	NS1	2017	NA	NA	45.023	-64.858	NS	-64.857793995644	45.0232087138659
1448	NS1P1S	2017-09-18	Leaf	NS1	2018	NA	NA	45.023	-64.858	NS	-64.857793995644	45.0232087138659
1449	NS1P1S	2017-07-11	Fruit	NS1	2016	NA	NA	45.023	-64.858	NS	-64.857793995644	45.0232087138659
1450	NS1P1S	2018-07-04	Healthy Leaf	NS1	2018	NA	NA	45.023	-64.858	NS	-64.857793995644	45.0232087138659
1451	NS1P1S	2018-07-04	Insect	NS1	2016	NA	NA	45.023	-64.858	NS	-64.857793995644	45.0232087138659
1452	NS1P1S	2017-09-05	Healthy Leaf	NS1	2017	NA	NA	45.023	-64.858	NS	-64.857793995644	45.0232087138659
1453	NS1P1S	2017-07-26	Fruit	NS1	2017	NA	NA	45.023	-64.858	NS	-64.857793995644	45.0232087138659
1454	NS1P1S	2017-07-26	Fruit	NS1	2018	NA	NA	45.023	-64.858	NS	-64.857793995644	45.0232087138659
1455	NS1P1S	2017-07-26	Healthy Fruit	NS1	2016	NA	NA	45.023	-64.858	NS	-64.857793995644	45.0232087138659
1456	NS1P1S	2017-07-26	Healthy Fruit	NS1	2017	NA	NA	45.023	-64.858	NS	-64.857793995644	45.0232087138659
1457	NS1P1S	2017-07-11	Insect	NS1	2016	NA	NA	45.023	-64.858	NS	-64.857793995644	45.0232087138659
1458	NS1P1S	2018-08-01	Fruit	NS1	2016	NA	NA	45.023	-64.858	NS	-64.857793995644	45.0232087138659
1459	NS1P1S	2018-08-01	Fruit	NS1	2017	NA	NA	45.023	-64.858	NS	-64.857793995644	45.0232087138659
1460	NS1P1S	2017-07-26	Healthy Leaf	NS1	2018	NA	NA	45.023	-64.858	NS	-64.857793995644	45.0232087138659
1461	NS1P1S	2017-07-26	Insect	NS1	2016	NA	NA	45.023	-64.858	NS	-64.857793995644	45.0232087138659
1462	NS1P1S	2016-08-02	Fruit	NS1	2016	NA	NA	45.023	-64.858	NS	-64.857793995644	45.0232087138659
1463	NS1P1S	2016-08-02	Fruit	NS1	2017	NA	NA	45.023	-64.858	NS	-64.857793995644	45.0232087138659
1464	NS1P1S	2016-08-02	Fruit	NS1	2018	NA	NA	45.023	-64.858	NS	-64.857793995644	45.0232087138659
1465	NS1P1S	2016-08-16	Healthy Fruit	NS1	2018	NA	NA	45.023	-64.858	NS	-64.857793995644	45.0232087138659
1466	NS1P1S	2016-08-16	Healthy Leaf	NS1	2016	NA	NA	45.023	-64.858	NS	-64.857793995644	45.0232087138659
1467	NS1P1S	2016-08-02	Healthy Leaf	NS1	2018	NA	NA	45.023	-64.858	NS	-64.857793995644	45.0232087138659
1468	NS1P1S	2016-08-02	Insect	NS1	2016	NA	NA	45.023	-64.858	NS	-64.857793995644	45.0232087138659
1469	NS1P1S	2016-08-02	Insect	NS1	2017	NA	NA	45.023	-64.858	NS	-64.857793995644	45.0232087138659
1470	NS1P1S	2017-08-09	Fruit	NS1	2017	NA	NA	45.023	-64.858	NS	-64.857793995644	45.0232087138659
1471	NS1P1S	2018-09-12	Fruit	NS1	2016	NA	NA	45.023	-64.858	NS	-64.857793995644	45.0232087138659
1472	NS1P1S	2018-09-12	Fruit	NS1	2017	NA	NA	45.023	-64.858	NS	-64.857793995644	45.0232087138659
1473	NS1P1S	2018-09-12	Fruit	NS1	2018	neg	NA	45.023	-64.858	NS	-64.857793995644	45.0232087138659
1474	NS1P1S	2017-08-09	Healthy Fruit	NS1	2018	NA	NA	45.023	-64.858	NS	-64.857793995644	45.0232087138659
1475	NS1P1S	2018-07-17	Healthy Fruit	NS1	2016	NA	NA	45.023	-64.858	NS	-64.857793995644	45.0232087138659
1476	NS1P1S	2016-10-11	Healthy Leaf	NS1	2018	NA	NA	45.023	-64.858	NS	-64.857793995644	45.0232087138659
1477	NS1P1S	2017-09-18	Fruit	NS1	2016	NA	NA	45.023	-64.858	NS	-64.857793995644	45.0232087138659
1478	NS1P1S	2018-07-17	Healthy Leaf	NS1	2016	NA	NA	45.023	-64.858	NS	-64.857793995644	45.0232087138659
1479	NS1P1S	2017-08-09	Insect	NS1	2018	NA	NA	45.023	-64.858	NS	-64.857793995644	45.0232087138659
1480	NS1P1S	2017-08-09	Leaf	NS1	2016	NA	NA	45.023	-64.858	NS	-64.857793995644	45.0232087138659
1481	NS1P1S	2017-08-09	Leaf	NS1	2017	NA	NA	45.023	-64.858	NS	-64.857793995644	45.0232087138659
1482	NS1P1S	2017-08-09	Leaf	NS1	2018	NA	NA	45.023	-64.858	NS	-64.857793995644	45.0232087138659
1483	NS1P1S	2018-09-12	Leaf	NS1	2017	NA	NA	45.023	-64.858	NS	-64.857793995644	45.0232087138659
1484	NS1P1S	2018-07-04	Fruit	NS1	2016	NA	NA	45.023	-64.858	NS	-64.857793995644	45.0232087138659
1485	NS1P1S	2018-08-29	Fruit	NS1	2016	NA	NA	45.023	-64.858	NS	-64.857793995644	45.0232087138659
1486	NS1P1S	2018-08-29	Fruit	NS1	2017	NA	NA	45.023	-64.858	NS	-64.857793995644	45.0232087138659
1487	NS1P1S	2018-08-29	Fruit	NS1	2018	neg	NA	45.023	-64.858	NS	-64.857793995644	45.0232087138659
1488	NS1P1S	2018-07-17	Leaf	NS1	2016	NA	NA	45.023	-64.858	NS	-64.857793995644	45.0232087138659
1489	NS1P1S	2018-08-29	Healthy Fruit	NS1	2017	NA	NA	45.023	-64.858	NS	-64.857793995644	45.0232087138659
1490	NS1P1S	2017-07-11	Fruit	NS1	2017	NA	NA	45.023	-64.858	NS	-64.857793995644	45.0232087138659
1491	NS1P1S	2018-08-29	Healthy Leaf	NS1	2016	NA	NA	45.023	-64.858	NS	-64.857793995644	45.0232087138659
1492	NS1P1S	2017-07-26	Fruit	NS1	2016	NA	NA	45.023	-64.858	NS	-64.857793995644	45.0232087138659
1493	NS1P1S	2017-07-11	Healthy Fruit	NS1	2018	NA	NA	45.023	-64.858	NS	-64.857793995644	45.0232087138659
1494	NS1P1S	2017-07-11	Healthy Leaf	NS1	2016	NA	NA	45.023	-64.858	NS	-64.857793995644	45.0232087138659
1495	NS1P1S	2017-07-11	Healthy Leaf	NS1	2017	NA	NA	45.023	-64.858	NS	-64.857793995644	45.0232087138659
1496	NS1P1S	2017-07-11	Healthy Leaf	NS1	2018	NA	NA	45.023	-64.858	NS	-64.857793995644	45.0232087138659
1497	NS1P1S	2018-08-29	Leaf	NS1	2017	NA	NA	45.023	-64.858	NS	-64.857793995644	45.0232087138659
1498	NS1P1S	2018-08-29	Leaf	NS1	2018	neg	NA	45.023	-64.858	NS	-64.857793995644	45.0232087138659
1499	NS1P1S	2017-08-17	Healthy Fruit	NS1	2016	NA	NA	45.023	-64.858	NS	-64.857793995644	45.0232087138659
1500	NS1P1S	2018-08-01	Fruit	NS1	2018	neg	NA	45.023	-64.858	NS	-64.857793995644	45.0232087138659
1501	NS1P1S	2017-07-11	Leaf	NS1	2017	NA	NA	45.023	-64.858	NS	-64.857793995644	45.0232087138659
1502	NS1P1S	2017-07-11	Leaf	NS1	2018	NA	NA	45.023	-64.858	NS	-64.857793995644	45.0232087138659
1503	NS1P1S	2017-08-17	Healthy Leaf	NS1	2017	NA	NA	45.023	-64.858	NS	-64.857793995644	45.0232087138659
1504	NS1P1S	2017-08-17	Healthy Leaf	NS1	2018	NA	NA	45.023	-64.858	NS	-64.857793995644	45.0232087138659
1505	NS1P1S	2016-08-02	Healthy Fruit	NS1	2016	NA	NA	45.023	-64.858	NS	-64.857793995644	45.0232087138659
1506	NS1P1S	2016-08-02	Healthy Fruit	NS1	2017	NA	NA	45.023	-64.858	NS	-64.857793995644	45.0232087138659
1507	NS1P1S	2016-08-16	Healthy Leaf	NS1	2017	NA	NA	45.023	-64.858	NS	-64.857793995644	45.0232087138659
1508	NS1P1S	2016-08-16	Healthy Leaf	NS1	2018	NA	NA	45.023	-64.858	NS	-64.857793995644	45.0232087138659
1509	NS1P1S	2017-08-09	Fruit	NS1	2016	NA	NA	45.023	-64.858	NS	-64.857793995644	45.0232087138659
1510	NS1P1S	2017-08-17	Leaf	NS1	2017	NA	NA	45.023	-64.858	NS	-64.857793995644	45.0232087138659
1511	NS1P1S	2017-08-17	Leaf	NS1	2018	NA	NA	45.023	-64.858	NS	-64.857793995644	45.0232087138659
1512	NS1P1S	2016-10-11	Fruit	NS1	2018	NA	NA	45.023	-64.858	NS	-64.857793995644	45.0232087138659
1513	NS1P1S	2016-10-11	Healthy Fruit	NS1	2016	NA	NA	45.023	-64.858	NS	-64.857793995644	45.0232087138659
1514	NS1P1S	2018-09-12	Healthy Fruit	NS1	2016	NA	NA	45.023	-64.858	NS	-64.857793995644	45.0232087138659
1515	NS1P1S	2016-10-11	Healthy Leaf	NS1	2017	NA	NA	45.023	-64.858	NS	-64.857793995644	45.0232087138659
1516	NS1P1S	2016-10-11	Healthy Leaf	NS1	2016	NA	NA	45.023	-64.858	NS	-64.857793995644	45.0232087138659
1517	NS1P1S	2016-08-02	Leaf	NS1	2017	NA	NA	45.023	-64.858	NS	-64.857793995644	45.0232087138659
1518	NS1P1S	2017-09-18	Fruit	NS1	2017	NA	NA	45.023	-64.858	NS	-64.857793995644	45.0232087138659
1519	NS1P1S	2017-09-18	Fruit	NS1	2018	NA	NA	45.023	-64.858	NS	-64.857793995644	45.0232087138659
1520	NS1P1S	2017-09-18	Healthy Fruit	NS1	2016	NA	NA	45.023	-64.858	NS	-64.857793995644	45.0232087138659
1521	NS1P1S	2017-09-18	Healthy Fruit	NS1	2017	NA	NA	45.023	-64.858	NS	-64.857793995644	45.0232087138659
1522	NS1P1S	2017-09-18	Healthy Fruit	NS1	2018	NA	NA	45.023	-64.858	NS	-64.857793995644	45.0232087138659
1523	NS1P1S	2018-07-17	Insect	NS1	2016	NA	NA	45.023	-64.858	NS	-64.857793995644	45.0232087138659
1524	NS1P1S	2017-06-27	Healthy Leaf	NS1	2018	NA	NA	45.023	-64.858	NS	-64.857793995644	45.0232087138659
1525	NS1P1S	2017-06-27	Insect	NS1	2016	NA	NA	45.023	-64.858	NS	-64.857793995644	45.0232087138659
1526	NS1P1S	2017-06-27	Insect	NS1	2018	NA	NA	45.023	-64.858	NS	-64.857793995644	45.0232087138659
1527	NS1P1S	2017-06-27	Leaf	NS1	2016	NA	NA	45.023	-64.858	NS	-64.857793995644	45.0232087138659
1528	NS1P1S	2018-08-29	Healthy Fruit	NS1	2016	NA	NA	45.023	-64.858	NS	-64.857793995644	45.0232087138659
1529	NS1P1S	2017-06-27	Leaf	NS1	2018	NA	NA	45.023	-64.858	NS	-64.857793995644	45.0232087138659
1530	NS1P1S	2018-08-29	Healthy Fruit	NS1	2018	NA	NA	45.023	-64.858	NS	-64.857793995644	45.0232087138659
1531	NS1P1S	2016-07-18	Leaf	NS1	2018	NA	NA	45.023	-64.858	NS	-64.857793995644	45.0232087138659
1532	NS1P1S	2016-08-29	Insect	NS1	2016	NA	NA	45.023	-64.858	NS	-64.857793995644	45.0232087138659
1533	NS1P1S	2018-08-29	Healthy Leaf	NS1	2018	NA	NA	45.023	-64.858	NS	-64.857793995644	45.0232087138659
1534	NS1P1S	2018-08-29	Insect	NS1	2016	NA	NA	45.023	-64.858	NS	-64.857793995644	45.0232087138659
1535	NS1P1S	2018-08-29	Insect	NS1	2017	NA	NA	45.023	-64.858	NS	-64.857793995644	45.0232087138659
1536	NS1P1S	2018-08-29	Leaf	NS1	2016	NA	NA	45.023	-64.858	NS	-64.857793995644	45.0232087138659
1537	NS1P1S	2018-08-29	Insect	NS1	2018	NA	NA	45.023	-64.858	NS	-64.857793995644	45.0232087138659
1538	NS1P1S	2017-08-17	Fruit	NS1	2016	NA	NA	45.023	-64.858	NS	-64.857793995644	45.0232087138659
1539	NS1P1S	2017-07-11	Insect	NS1	2017	NA	NA	45.023	-64.858	NS	-64.857793995644	45.0232087138659
1540	NS1P1S	2017-08-17	Healthy Fruit	NS1	2017	NA	NA	45.023	-64.858	NS	-64.857793995644	45.0232087138659
1541	NS1P1S	2017-08-17	Healthy Fruit	NS1	2018	NA	NA	45.023	-64.858	NS	-64.857793995644	45.0232087138659
1542	NS1P1S	2017-08-17	Healthy Leaf	NS1	2016	NA	NA	45.023	-64.858	NS	-64.857793995644	45.0232087138659
1543	NS1P1S	2016-06-28	Insect	NS1	2016	NA	NA	45.023	-64.858	NS	-64.857793995644	45.0232087138659
1544	NS1P1S	2016-06-28	Insect	NS1	2017	NA	NA	45.023	-64.858	NS	-64.857793995644	45.0232087138659
1545	NS1P1S	2018-08-01	Healthy Leaf	NS1	2016	NA	NA	45.023	-64.858	NS	-64.857793995644	45.0232087138659
1546	NS1P1S	2018-08-01	Healthy Leaf	NS1	2017	NA	NA	45.023	-64.858	NS	-64.857793995644	45.0232087138659
1547	NS1P1S	2017-08-17	Insect	NS1	2016	NA	NA	45.023	-64.858	NS	-64.857793995644	45.0232087138659
1548	NS1P1S	2018-08-01	Healthy Leaf	NS1	2018	NA	NA	45.023	-64.858	NS	-64.857793995644	45.0232087138659
1549	NS1P1S	2018-08-01	Insect	NS1	2016	NA	NA	45.023	-64.858	NS	-64.857793995644	45.0232087138659
1550	NS1P1S	2018-08-01	Insect	NS1	2017	NA	NA	45.023	-64.858	NS	-64.857793995644	45.0232087138659
1551	NS1P1S	2018-08-01	Insect	NS1	2018	NA	NA	45.023	-64.858	NS	-64.857793995644	45.0232087138659
1552	NS1P1S	2018-08-01	Leaf	NS1	2016	NA	NA	45.023	-64.858	NS	-64.857793995644	45.0232087138659
1553	NS1P1S	2018-08-01	Leaf	NS1	2017	NA	NA	45.023	-64.858	NS	-64.857793995644	45.0232087138659
1554	NS1P1S	2016-10-11	Healthy Fruit	NS1	2017	NA	NA	45.023	-64.858	NS	-64.857793995644	45.0232087138659
1555	NS1P1S	2016-10-11	Healthy Fruit	NS1	2018	NA	NA	45.023	-64.858	NS	-64.857793995644	45.0232087138659
1556	NS1P1S	2016-07-18	Fruit	NS1	2016	NA	NA	45.023	-64.858	NS	-64.857793995644	45.0232087138659
1557	NS1P1S	2017-06-27	Fruit	NS1	2016	NA	NA	45.023	-64.858	NS	-64.857793995644	45.0232087138659
1558	NS1P1S	2016-08-02	Leaf	NS1	2018	NA	NA	45.023	-64.858	NS	-64.857793995644	45.0232087138659
1559	NS1P1S	2017-06-27	Fruit	NS1	2018	NA	NA	45.023	-64.858	NS	-64.857793995644	45.0232087138659
1560	NS1P1S	2017-06-27	Healthy Fruit	NS1	2016	NA	NA	45.023	-64.858	NS	-64.857793995644	45.0232087138659
1561	NS1P1S	2018-07-17	Healthy Leaf	NS1	2017	NA	NA	45.023	-64.858	NS	-64.857793995644	45.0232087138659
1562	NS1P1S	2018-07-17	Healthy Leaf	NS1	2018	NA	NA	45.023	-64.858	NS	-64.857793995644	45.0232087138659
1563	NS1P1S	2017-06-27	Healthy Leaf	NS1	2016	NA	NA	45.023	-64.858	NS	-64.857793995644	45.0232087138659
1564	NS1P1S	2016-07-18	Healthy Leaf	NS1	2017	NA	NA	45.023	-64.858	NS	-64.857793995644	45.0232087138659
1565	NS1P1S	2016-07-18	Healthy Leaf	NS1	2018	NA	NA	45.023	-64.858	NS	-64.857793995644	45.0232087138659
1566	NS1P1S	2016-07-18	Insect	NS1	2016	NA	NA	45.023	-64.858	NS	-64.857793995644	45.0232087138659
1567	NS1P1S	2016-07-18	Insect	NS1	2017	NA	NA	45.023	-64.858	NS	-64.857793995644	45.0232087138659
1568	NS1P1S	2017-06-27	Leaf	NS1	2017	NA	NA	45.023	-64.858	NS	-64.857793995644	45.0232087138659
1569	NS1P1S	2016-07-18	Leaf	NS1	2016	NA	NA	45.023	-64.858	NS	-64.857793995644	45.0232087138659
1570	NS1P1S	2016-07-18	Leaf	NS1	2017	NA	NA	45.023	-64.858	NS	-64.857793995644	45.0232087138659
1571	NS1P1S	2016-08-29	Healthy Leaf	NS1	2017	NA	NA	45.023	-64.858	NS	-64.857793995644	45.0232087138659
1572	NS1P1S	2016-08-29	Healthy Leaf	NS1	2018	NA	NA	45.023	-64.858	NS	-64.857793995644	45.0232087138659
1573	NS1P1S	2018-08-29	Healthy Leaf	NS1	2017	NA	NA	45.023	-64.858	NS	-64.857793995644	45.0232087138659
1574	NS1P1S	2016-06-28	Fruit	NS1	2016	NA	NA	45.023	-64.858	NS	-64.857793995644	45.0232087138659
1575	NS1P1S	2016-06-28	Fruit	NS1	2017	NA	NA	45.023	-64.858	NS	-64.857793995644	45.0232087138659
1576	NS1P1S	2016-06-28	Fruit	NS1	2018	NA	NA	45.023	-64.858	NS	-64.857793995644	45.0232087138659
1577	NS1P1S	2016-08-29	Leaf	NS1	2017	NA	NA	45.023	-64.858	NS	-64.857793995644	45.0232087138659
1578	NS1P1S	2016-06-28	Healthy Fruit	NS1	2016	NA	NA	45.023	-64.858	NS	-64.857793995644	45.0232087138659
1579	NS1P1S	2017-08-17	Fruit	NS1	2017	NA	NA	45.023	-64.858	NS	-64.857793995644	45.0232087138659
1580	NS1P1S	2017-07-11	Insect	NS1	2018	NA	NA	45.023	-64.858	NS	-64.857793995644	45.0232087138659
1581	NS1P1S	2017-07-11	Leaf	NS1	2016	NA	NA	45.023	-64.858	NS	-64.857793995644	45.0232087138659
1582	NS1P1S	2016-06-28	Healthy Leaf	NS1	2018	NA	NA	45.023	-64.858	NS	-64.857793995644	45.0232087138659
1583	NS1P1S	2016-08-29	Healthy Fruit	NS1	2018	NA	NA	45.023	-64.858	NS	-64.857793995644	45.0232087138659
1584	NS1P1S	2016-07-18	Fruit	NS1	2017	NA	NA	45.023	-64.858	NS	-64.857793995644	45.0232087138659
1585	NS1P1S	2016-06-28	Insect	NS1	2018	NA	NA	45.023	-64.858	NS	-64.857793995644	45.0232087138659
1586	NS1P1S	2016-06-28	Leaf	NS1	2016	NA	NA	45.023	-64.858	NS	-64.857793995644	45.0232087138659
1587	NS1P1S	2016-07-18	Fruit	NS1	2018	NA	NA	45.023	-64.858	NS	-64.857793995644	45.0232087138659
1588	NS1P1S	2017-08-17	Insect	NS1	2017	NA	NA	45.023	-64.858	NS	-64.857793995644	45.0232087138659
1589	NS1P1S	2017-08-17	Insect	NS1	2018	NA	NA	45.023	-64.858	NS	-64.857793995644	45.0232087138659
1590	NS1P1S	2017-08-17	Leaf	NS1	2016	NA	NA	45.023	-64.858	NS	-64.857793995644	45.0232087138659
1591	NS1P1S	2016-10-11	Fruit	NS1	2016	NA	NA	45.023	-64.858	NS	-64.857793995644	45.0232087138659
1592	NS1P1S	2016-10-11	Fruit	NS1	2017	NA	NA	45.023	-64.858	NS	-64.857793995644	45.0232087138659
1593	NS1P1S	2016-08-29	Fruit	NS1	2018	NA	NA	45.023	-64.858	NS	-64.857793995644	45.0232087138659
1594	NS1P1S	2017-06-27	Insect	NS1	2017	NA	NA	45.023	-64.858	NS	-64.857793995644	45.0232087138659
1595	NS1P1S	2018-08-01	Leaf	NS1	2018	neg	NA	45.023	-64.858	NS	-64.857793995644	45.0232087138659
1596	NS1P1S	2016-08-29	Healthy Fruit	NS1	2017	NA	NA	45.023	-64.858	NS	-64.857793995644	45.0232087138659
1597	NS1P1S	2016-08-29	Healthy Leaf	NS1	2016	NA	NA	45.023	-64.858	NS	-64.857793995644	45.0232087138659
1598	NS1P1S	2017-06-27	Fruit	NS1	2017	NA	NA	45.023	-64.858	NS	-64.857793995644	45.0232087138659
1599	NS1P1S	2016-07-18	Healthy Leaf	NS1	2016	NA	NA	45.023	-64.858	NS	-64.857793995644	45.0232087138659
1600	NS1P1S	2016-08-29	Fruit	NS1	2016	NA	NA	45.023	-64.858	NS	-64.857793995644	45.0232087138659
1601	NS1P1S	2017-06-27	Healthy Fruit	NS1	2017	NA	NA	45.023	-64.858	NS	-64.857793995644	45.0232087138659
1602	NS1P1S	2017-06-27	Healthy Fruit	NS1	2018	NA	NA	45.023	-64.858	NS	-64.857793995644	45.0232087138659
1603	NS1P1S	2017-08-17	Fruit	NS1	2018	NA	NA	45.023	-64.858	NS	-64.857793995644	45.0232087138659
1604	NS1P1S	2016-07-18	Insect	NS1	2018	NA	NA	45.023	-64.858	NS	-64.857793995644	45.0232087138659
1605	NS1P1S	2017-06-27	Healthy Leaf	NS1	2017	NA	NA	45.023	-64.858	NS	-64.857793995644	45.0232087138659
1606	NS1P1S	2016-06-28	Healthy Fruit	NS1	2017	NA	NA	45.023	-64.858	NS	-64.857793995644	45.0232087138659
1607	NS1P1S	2016-08-29	Insect	NS1	2018	NA	NA	45.023	-64.858	NS	-64.857793995644	45.0232087138659
1608	NS1P1S	2016-08-29	Leaf	NS1	2016	NA	NA	45.023	-64.858	NS	-64.857793995644	45.0232087138659
1609	NS1P1S	2016-06-28	Healthy Leaf	NS1	2016	NA	NA	45.023	-64.858	NS	-64.857793995644	45.0232087138659
1610	NS1P1S	2016-08-29	Leaf	NS1	2018	NA	NA	45.023	-64.858	NS	-64.857793995644	45.0232087138659
1611	NS1P1S	2016-08-29	Fruit	NS1	2017	NA	NA	45.023	-64.858	NS	-64.857793995644	45.0232087138659
1612	NS1P1S	2016-06-28	Leaf	NS1	2017	NA	NA	45.023	-64.858	NS	-64.857793995644	45.0232087138659
1613	NS1P1S	2016-07-18	Healthy Fruit	NS1	2018	NA	NA	45.023	-64.858	NS	-64.857793995644	45.0232087138659
1614	NS1P1S	2016-08-29	Insect	NS1	2017	NA	NA	45.023	-64.858	NS	-64.857793995644	45.0232087138659
1615	NS1P1S	2016-06-28	Healthy Fruit	NS1	2018	NA	NA	45.023	-64.858	NS	-64.857793995644	45.0232087138659
1616	NS1P1S	2016-06-28	Healthy Leaf	NS1	2017	NA	NA	45.023	-64.858	NS	-64.857793995644	45.0232087138659
1617	NS1P1S	2016-08-29	Healthy Fruit	NS1	2016	NA	NA	45.023	-64.858	NS	-64.857793995644	45.0232087138659
1618	NS1P1S	2016-06-28	Leaf	NS1	2018	NA	NA	45.023	-64.858	NS	-64.857793995644	45.0232087138659
1619	NS1P1S	2016-07-18	Healthy Fruit	NS1	2017	NA	NA	45.023	-64.858	NS	-64.857793995644	45.0232087138659
1620	NS1P1S	2016-07-18	Healthy Fruit	NS1	2016	NA	NA	45.023	-64.858	NS	-64.857793995644	45.0232087138659
1621	NS1P2	2018-07-04	Healthy Leaf	NS1	2018	NA	NA	45.023	-64.858	NS	-64.8578554451001	45.0231972159582
1622	NS1P2	2016-08-16	Healthy Fruit	NS1	2016	NA	NA	45.023	-64.858	NS	-64.8578554451001	45.0231972159582
1623	NS1P2	2017-08-09	Healthy Leaf	NS1	2018	NA	NA	45.023	-64.858	NS	-64.8578554451001	45.0231972159582
1624	NS1P2	2017-08-09	Healthy Leaf	NS1	2017	neg	NA	45.023	-64.858	NS	-64.8578554451001	45.0231972159582
1625	NS1P2	2017-07-26	Healthy Leaf	NS1	2017	neg	NA	45.023	-64.858	NS	-64.8578554451001	45.0231972159582
1626	NS1P2	2018-07-04	Fruit	NS1	2017	NA	NA	45.023	-64.858	NS	-64.8578554451001	45.0231972159582
1627	NS1P2	2017-09-05	Healthy Fruit	NS1	2016	NA	NA	45.023	-64.858	NS	-64.8578554451001	45.0231972159582
1628	NS1P2	2017-09-18	Leaf	NS1	2017	neg	NA	45.023	-64.858	NS	-64.8578554451001	45.0231972159582
1629	NS1P2	2016-10-11	Insect	NS1	2018	NA	NA	45.023	-64.858	NS	-64.8578554451001	45.0231972159582
1630	NS1P2	2017-09-05	Fruit	NS1	2018	NA	NA	45.023	-64.858	NS	-64.8578554451001	45.0231972159582
1631	NS1P2	2018-07-04	Healthy Leaf	NS1	2017	NA	NA	45.023	-64.858	NS	-64.8578554451001	45.0231972159582
1632	NS1P2	2018-07-04	Leaf	NS1	2018	neg	NA	45.023	-64.858	NS	-64.8578554451001	45.0231972159582
1633	NS1P2	2017-09-18	Leaf	NS1	2018	NA	NA	45.023	-64.858	NS	-64.8578554451001	45.0231972159582
1634	NS1P2	2018-07-04	Healthy Leaf	NS1	2016	NA	NA	45.023	-64.858	NS	-64.8578554451001	45.0231972159582
1635	NS1P2	2018-07-04	Leaf	NS1	2016	NA	NA	45.023	-64.858	NS	-64.8578554451001	45.0231972159582
1636	NS1P2	2017-09-18	Leaf	NS1	2016	NA	NA	45.023	-64.858	NS	-64.8578554451001	45.0231972159582
1637	NS1P2	2017-07-26	Healthy Fruit	NS1	2018	NA	NA	45.023	-64.858	NS	-64.8578554451001	45.0231972159582
1638	NS1P2	2018-09-12	Leaf	NS1	2018	neg	NA	45.023	-64.858	NS	-64.8578554451001	45.0231972159582
1639	NS1P2	2016-08-16	Fruit	NS1	2016	neg	NA	45.023	-64.858	NS	-64.8578554451001	45.0231972159582
1640	NS1P2	2016-08-16	Healthy Fruit	NS1	2017	NA	NA	45.023	-64.858	NS	-64.8578554451001	45.0231972159582
1641	NS1P2	2017-08-17	Healthy Fruit	NS1	2017	NA	NA	45.023	-64.858	NS	-64.8578554451001	45.0231972159582
1642	NS1P2	2016-08-16	Fruit	NS1	2017	NA	NA	45.023	-64.858	NS	-64.8578554451001	45.0231972159582
1643	NS1P2	2016-08-16	Fruit	NS1	2018	NA	NA	45.023	-64.858	NS	-64.8578554451001	45.0231972159582
1644	NS1P2	2016-08-16	Insect	NS1	2016	NA	NA	45.023	-64.858	NS	-64.8578554451001	45.0231972159582
1645	NS1P2	2018-07-04	Leaf	NS1	2017	NA	NA	45.023	-64.858	NS	-64.8578554451001	45.0231972159582
1646	NS1P2	2016-08-16	Insect	NS1	2018	NA	NA	45.023	-64.858	NS	-64.8578554451001	45.0231972159582
1647	NS1P2	2018-07-04	Insect	NS1	2018	NA	NA	45.023	-64.858	NS	-64.8578554451001	45.0231972159582
1648	NS1P2	2017-09-18	Insect	NS1	2018	NA	NA	45.023	-64.858	NS	-64.8578554451001	45.0231972159582
1649	NS1P2	2017-08-17	Healthy Fruit	NS1	2016	NA	NA	45.023	-64.858	NS	-64.8578554451001	45.0231972159582
1650	NS1P2	2018-09-12	Healthy Fruit	NS1	2017	NA	NA	45.023	-64.858	NS	-64.8578554451001	45.0231972159582
1651	NS1P2	2018-09-12	Healthy Fruit	NS1	2018	NA	NA	45.023	-64.858	NS	-64.8578554451001	45.0231972159582
1652	NS1P2	2016-10-11	Insect	NS1	2017	NA	NA	45.023	-64.858	NS	-64.8578554451001	45.0231972159582
1653	NS1P2	2018-07-17	Fruit	NS1	2017	NA	NA	45.023	-64.858	NS	-64.8578554451001	45.0231972159582
1654	NS1P2	2016-10-11	Leaf	NS1	2016	neg	NA	45.023	-64.858	NS	-64.8578554451001	45.0231972159582
1655	NS1P2	2016-10-11	Leaf	NS1	2017	NA	NA	45.023	-64.858	NS	-64.8578554451001	45.0231972159582
1656	NS1P2	2016-10-11	Leaf	NS1	2018	NA	NA	45.023	-64.858	NS	-64.8578554451001	45.0231972159582
1657	NS1P2	2017-09-18	Healthy Leaf	NS1	2016	NA	NA	45.023	-64.858	NS	-64.8578554451001	45.0231972159582
1658	NS1P2	2017-09-18	Healthy Leaf	NS1	2017	neg	NA	45.023	-64.858	NS	-64.8578554451001	45.0231972159582
1659	NS1P2	2018-07-04	Fruit	NS1	2018	NA	NA	45.023	-64.858	NS	-64.8578554451001	45.0231972159582
1660	NS1P2	2017-07-26	Healthy Leaf	NS1	2016	NA	NA	45.023	-64.858	NS	-64.8578554451001	45.0231972159582
1661	NS1P2	2017-07-26	Healthy Leaf	NS1	2018	NA	NA	45.023	-64.858	NS	-64.8578554451001	45.0231972159582
1662	NS1P2	2016-10-11	Insect	NS1	2016	NA	NA	45.023	-64.858	NS	-64.8578554451001	45.0231972159582
1663	NS1P2	2017-09-05	Fruit	NS1	2017	neg	NA	45.023	-64.858	NS	-64.8578554451001	45.0231972159582
1664	NS1P2	2018-07-17	Leaf	NS1	2017	NA	NA	45.023	-64.858	NS	-64.8578554451001	45.0231972159582
1665	NS1P2	2018-07-17	Leaf	NS1	2018	neg	NA	45.023	-64.858	NS	-64.8578554451001	45.0231972159582
1666	NS1P2	2017-09-05	Healthy Fruit	NS1	2017	NA	NA	45.023	-64.858	NS	-64.8578554451001	45.0231972159582
1667	NS1P2	2017-09-05	Healthy Fruit	NS1	2018	NA	NA	45.023	-64.858	NS	-64.8578554451001	45.0231972159582
1668	NS1P2	2018-07-04	Insect	NS1	2016	NA	NA	45.023	-64.858	NS	-64.8578554451001	45.0231972159582
1669	NS1P2	2018-07-04	Insect	NS1	2017	NA	NA	45.023	-64.858	NS	-64.8578554451001	45.0231972159582
1670	NS1P2	2017-07-26	Fruit	NS1	2018	NA	NA	45.023	-64.858	NS	-64.8578554451001	45.0231972159582
1671	NS1P2	2017-07-26	Healthy Fruit	NS1	2016	NA	NA	45.023	-64.858	NS	-64.8578554451001	45.0231972159582
1672	NS1P2	2017-07-26	Healthy Fruit	NS1	2017	NA	NA	45.023	-64.858	NS	-64.8578554451001	45.0231972159582
1673	NS1P2	2018-08-29	Leaf	NS1	2016	NA	NA	45.023	-64.858	NS	-64.8578554451001	45.0231972159582
1674	NS1P2	2018-08-29	Leaf	NS1	2017	NA	NA	45.023	-64.858	NS	-64.8578554451001	45.0231972159582
1675	NS1P2	2017-09-05	Fruit	NS1	2016	NA	NA	45.023	-64.858	NS	-64.8578554451001	45.0231972159582
1676	NS1P2	2018-08-01	Fruit	NS1	2016	NA	NA	45.023	-64.858	NS	-64.8578554451001	45.0231972159582
1677	NS1P2	2018-08-01	Fruit	NS1	2017	NA	NA	45.023	-64.858	NS	-64.8578554451001	45.0231972159582
1678	NS1P2	2017-08-17	Healthy Fruit	NS1	2018	NA	NA	45.023	-64.858	NS	-64.8578554451001	45.0231972159582
1679	NS1P2	2017-08-17	Healthy Leaf	NS1	2016	NA	NA	45.023	-64.858	NS	-64.8578554451001	45.0231972159582
1680	NS1P2	2017-07-26	Insect	NS1	2017	NA	NA	45.023	-64.858	NS	-64.8578554451001	45.0231972159582
1681	NS1P2	2017-07-26	Insect	NS1	2018	NA	NA	45.023	-64.858	NS	-64.8578554451001	45.0231972159582
1682	NS1P2	2016-08-16	Healthy Fruit	NS1	2018	NA	NA	45.023	-64.858	NS	-64.8578554451001	45.0231972159582
1683	NS1P2	2016-08-16	Healthy Leaf	NS1	2016	neg	NA	45.023	-64.858	NS	-64.8578554451001	45.0231972159582
1684	NS1P2	2016-08-16	Healthy Leaf	NS1	2017	NA	NA	45.023	-64.858	NS	-64.8578554451001	45.0231972159582
1685	NS1P2	2016-08-16	Insect	NS1	2017	NA	NA	45.023	-64.858	NS	-64.8578554451001	45.0231972159582
1686	NS1P2	2017-08-09	Fruit	NS1	2016	NA	NA	45.023	-64.858	NS	-64.8578554451001	45.0231972159582
1687	NS1P2	2016-08-16	Leaf	NS1	2016	neg	NA	45.023	-64.858	NS	-64.8578554451001	45.0231972159582
1688	NS1P2	2018-08-29	Leaf	NS1	2018	neg	NA	45.023	-64.858	NS	-64.8578554451001	45.0231972159582
1689	NS1P2	2016-08-16	Leaf	NS1	2017	NA	NA	45.023	-64.858	NS	-64.8578554451001	45.0231972159582
1690	NS1P2	2016-08-16	Leaf	NS1	2018	NA	NA	45.023	-64.858	NS	-64.8578554451001	45.0231972159582
1691	NS1P2	2017-08-09	Healthy Leaf	NS1	2016	NA	NA	45.023	-64.858	NS	-64.8578554451001	45.0231972159582
1692	NS1P2	2018-07-17	Fruit	NS1	2016	NA	NA	45.023	-64.858	NS	-64.8578554451001	45.0231972159582
1693	NS1P2	2016-10-11	Healthy Leaf	NS1	2018	NA	NA	45.023	-64.858	NS	-64.8578554451001	45.0231972159582
1694	NS1P2	2017-08-09	Insect	NS1	2016	NA	NA	45.023	-64.858	NS	-64.8578554451001	45.0231972159582
1695	NS1P2	2017-08-09	Insect	NS1	2017	NA	NA	45.023	-64.858	NS	-64.8578554451001	45.0231972159582
1696	NS1P2	2017-08-09	Insect	NS1	2018	NA	NA	45.023	-64.858	NS	-64.8578554451001	45.0231972159582
1697	NS1P2	2017-08-09	Leaf	NS1	2016	NA	NA	45.023	-64.858	NS	-64.8578554451001	45.0231972159582
1698	NS1P2	2017-08-09	Leaf	NS1	2017	neg	NA	45.023	-64.858	NS	-64.8578554451001	45.0231972159582
1699	NS1P2	2017-09-18	Healthy Leaf	NS1	2018	NA	NA	45.023	-64.858	NS	-64.8578554451001	45.0231972159582
1700	NS1P2	2017-09-18	Insect	NS1	2016	NA	NA	45.023	-64.858	NS	-64.8578554451001	45.0231972159582
1701	NS1P2	2017-08-09	Fruit	NS1	2018	NA	NA	45.023	-64.858	NS	-64.8578554451001	45.0231972159582
1702	NS1P2	2018-07-04	Fruit	NS1	2016	NA	NA	45.023	-64.858	NS	-64.8578554451001	45.0231972159582
1703	NS1P2	2017-06-27	Insect	NS1	2017	NA	NA	45.023	-64.858	NS	-64.8578554451001	45.0231972159582
1704	NS1P2	2017-06-27	Insect	NS1	2018	NA	NA	45.023	-64.858	NS	-64.8578554451001	45.0231972159582
1705	NS1P2	2018-07-04	Healthy Fruit	NS1	2016	NA	NA	45.023	-64.858	NS	-64.8578554451001	45.0231972159582
1706	NS1P2	2018-07-04	Healthy Fruit	NS1	2017	NA	NA	45.023	-64.858	NS	-64.8578554451001	45.0231972159582
1707	NS1P2	2018-07-04	Healthy Fruit	NS1	2018	NA	NA	45.023	-64.858	NS	-64.8578554451001	45.0231972159582
1708	NS1P2	2017-07-26	Fruit	NS1	2016	NA	NA	45.023	-64.858	NS	-64.8578554451001	45.0231972159582
1709	NS1P2	2017-07-26	Fruit	NS1	2017	neg	NA	45.023	-64.858	NS	-64.8578554451001	45.0231972159582
1710	NS1P2	2017-09-05	Healthy Leaf	NS1	2016	NA	NA	45.023	-64.858	NS	-64.8578554451001	45.0231972159582
1711	NS1P2	2017-09-05	Healthy Leaf	NS1	2017	neg	NA	45.023	-64.858	NS	-64.8578554451001	45.0231972159582
1712	NS1P2	2017-09-05	Healthy Leaf	NS1	2018	NA	NA	45.023	-64.858	NS	-64.8578554451001	45.0231972159582
1713	NS1P2	2017-09-05	Insect	NS1	2016	NA	NA	45.023	-64.858	NS	-64.8578554451001	45.0231972159582
1714	NS1P2	2017-09-05	Insect	NS1	2017	NA	NA	45.023	-64.858	NS	-64.8578554451001	45.0231972159582
1715	NS1P2	2016-06-28	Healthy Fruit	NS1	2018	NA	NA	45.023	-64.858	NS	-64.8578554451001	45.0231972159582
1716	NS1P2	2016-06-28	Healthy Leaf	NS1	2016	NA	NA	45.023	-64.858	NS	-64.8578554451001	45.0231972159582
1717	NS1P2	2016-06-28	Healthy Leaf	NS1	2017	NA	NA	45.023	-64.858	NS	-64.8578554451001	45.0231972159582
1718	NS1P2	2018-08-01	Fruit	NS1	2018	neg	NA	45.023	-64.858	NS	-64.8578554451001	45.0231972159582
1719	NS1P2	2018-08-01	Healthy Fruit	NS1	2016	NA	NA	45.023	-64.858	NS	-64.8578554451001	45.0231972159582
1720	NS1P2	2017-08-17	Healthy Leaf	NS1	2017	neg	NA	45.023	-64.858	NS	-64.8578554451001	45.0231972159582
1721	NS1P2	2017-08-17	Healthy Leaf	NS1	2018	NA	NA	45.023	-64.858	NS	-64.8578554451001	45.0231972159582
1722	NS1P2	2017-08-17	Insect	NS1	2016	NA	NA	45.023	-64.858	NS	-64.8578554451001	45.0231972159582
1723	NS1P2	2017-08-17	Insect	NS1	2017	NA	NA	45.023	-64.858	NS	-64.8578554451001	45.0231972159582
1724	NS1P2	2017-08-17	Insect	NS1	2018	NA	NA	45.023	-64.858	NS	-64.8578554451001	45.0231972159582
1725	NS1P2	2016-08-16	Healthy Leaf	NS1	2018	NA	NA	45.023	-64.858	NS	-64.8578554451001	45.0231972159582
1726	NS1P2	2017-08-17	Leaf	NS1	2016	NA	NA	45.023	-64.858	NS	-64.8578554451001	45.0231972159582
1727	NS1P2	2017-08-09	Fruit	NS1	2017	neg	NA	45.023	-64.858	NS	-64.8578554451001	45.0231972159582
1728	NS1P2	2018-09-12	Fruit	NS1	2016	NA	NA	45.023	-64.858	NS	-64.8578554451001	45.0231972159582
1729	NS1P2	2018-09-12	Fruit	NS1	2017	NA	NA	45.023	-64.858	NS	-64.8578554451001	45.0231972159582
1730	NS1P2	2018-09-12	Fruit	NS1	2018	neg	NA	45.023	-64.858	NS	-64.8578554451001	45.0231972159582
1731	NS1P2	2018-09-12	Healthy Fruit	NS1	2016	NA	NA	45.023	-64.858	NS	-64.8578554451001	45.0231972159582
1732	NS1P2	2016-10-11	Healthy Leaf	NS1	2017	NA	NA	45.023	-64.858	NS	-64.8578554451001	45.0231972159582
1733	NS1P2	2016-08-02	Healthy Leaf	NS1	2018	NA	NA	45.023	-64.858	NS	-64.8578554451001	45.0231972159582
1734	NS1P2	2018-09-12	Healthy Leaf	NS1	2016	NA	NA	45.023	-64.858	NS	-64.8578554451001	45.0231972159582
1735	NS1P2	2018-09-12	Healthy Leaf	NS1	2017	NA	NA	45.023	-64.858	NS	-64.8578554451001	45.0231972159582
1736	NS1P2	2018-09-12	Healthy Leaf	NS1	2018	NA	NA	45.023	-64.858	NS	-64.8578554451001	45.0231972159582
1737	NS1P2	2018-09-12	Insect	NS1	2016	NA	NA	45.023	-64.858	NS	-64.8578554451001	45.0231972159582
1738	NS1P2	2018-09-12	Insect	NS1	2017	NA	NA	45.023	-64.858	NS	-64.8578554451001	45.0231972159582
1739	NS1P2	2018-09-12	Insect	NS1	2018	NA	NA	45.023	-64.858	NS	-64.8578554451001	45.0231972159582
1740	NS1P2	2018-09-12	Leaf	NS1	2016	NA	NA	45.023	-64.858	NS	-64.8578554451001	45.0231972159582
1741	NS1P2	2017-09-18	Insect	NS1	2017	NA	NA	45.023	-64.858	NS	-64.8578554451001	45.0231972159582
1742	NS1P2	2018-07-17	Healthy Leaf	NS1	2018	NA	NA	45.023	-64.858	NS	-64.8578554451001	45.0231972159582
1743	NS1P2	2018-07-17	Insect	NS1	2016	NA	NA	45.023	-64.858	NS	-64.8578554451001	45.0231972159582
1744	NS1P2	2018-07-17	Insect	NS1	2017	NA	NA	45.023	-64.858	NS	-64.8578554451001	45.0231972159582
1745	NS1P2	2018-07-17	Insect	NS1	2018	NA	NA	45.023	-64.858	NS	-64.8578554451001	45.0231972159582
1746	NS1P2	2018-07-17	Leaf	NS1	2016	NA	NA	45.023	-64.858	NS	-64.8578554451001	45.0231972159582
1747	NS1P2	2017-07-11	Fruit	NS1	2018	NA	NA	45.023	-64.858	NS	-64.8578554451001	45.0231972159582
1748	NS1P2	2017-06-27	Leaf	NS1	2018	NA	NA	45.023	-64.858	NS	-64.8578554451001	45.0231972159582
1749	NS1P2	2017-07-11	Healthy Fruit	NS1	2017	NA	NA	45.023	-64.858	NS	-64.8578554451001	45.0231972159582
1750	NS1P2	2016-06-28	Fruit	NS1	2016	NA	NA	45.023	-64.858	NS	-64.8578554451001	45.0231972159582
1751	NS1P2	2016-06-28	Fruit	NS1	2017	NA	NA	45.023	-64.858	NS	-64.8578554451001	45.0231972159582
1752	NS1P2	2016-06-28	Fruit	NS1	2018	NA	NA	45.023	-64.858	NS	-64.8578554451001	45.0231972159582
1753	NS1P2	2016-06-28	Healthy Fruit	NS1	2016	NA	NA	45.023	-64.858	NS	-64.8578554451001	45.0231972159582
1754	NS1P2	2016-06-28	Healthy Fruit	NS1	2017	NA	NA	45.023	-64.858	NS	-64.8578554451001	45.0231972159582
1755	NS1P2	2017-07-11	Insect	NS1	2016	NA	NA	45.023	-64.858	NS	-64.8578554451001	45.0231972159582
1756	NS1P2	2017-07-11	Insect	NS1	2017	NA	NA	45.023	-64.858	NS	-64.8578554451001	45.0231972159582
1757	NS1P2	2017-09-05	Insect	NS1	2018	NA	NA	45.023	-64.858	NS	-64.8578554451001	45.0231972159582
1758	NS1P2	2016-06-28	Healthy Leaf	NS1	2018	NA	NA	45.023	-64.858	NS	-64.8578554451001	45.0231972159582
1759	NS1P2	2016-06-28	Insect	NS1	2016	NA	NA	45.023	-64.858	NS	-64.8578554451001	45.0231972159582
1760	NS1P2	2016-06-28	Insect	NS1	2017	NA	NA	45.023	-64.858	NS	-64.8578554451001	45.0231972159582
1761	NS1P2	2017-07-26	Insect	NS1	2016	NA	NA	45.023	-64.858	NS	-64.8578554451001	45.0231972159582
1762	NS1P2	2016-08-02	Fruit	NS1	2016	neg	NA	45.023	-64.858	NS	-64.8578554451001	45.0231972159582
1763	NS1P2	2016-08-02	Fruit	NS1	2017	NA	NA	45.023	-64.858	NS	-64.8578554451001	45.0231972159582
1764	NS1P2	2017-07-26	Leaf	NS1	2016	NA	NA	45.023	-64.858	NS	-64.8578554451001	45.0231972159582
1765	NS1P2	2017-07-26	Leaf	NS1	2017	neg	NA	45.023	-64.858	NS	-64.8578554451001	45.0231972159582
1766	NS1P2	2017-07-26	Leaf	NS1	2018	NA	NA	45.023	-64.858	NS	-64.8578554451001	45.0231972159582
1767	NS1P2	2016-08-02	Healthy Fruit	NS1	2018	NA	NA	45.023	-64.858	NS	-64.8578554451001	45.0231972159582
1768	NS1P2	2016-08-02	Healthy Leaf	NS1	2016	neg	NA	45.023	-64.858	NS	-64.8578554451001	45.0231972159582
1769	NS1P2	2016-08-02	Healthy Leaf	NS1	2017	NA	NA	45.023	-64.858	NS	-64.8578554451001	45.0231972159582
1770	NS1P2	2017-08-09	Healthy Fruit	NS1	2016	NA	NA	45.023	-64.858	NS	-64.8578554451001	45.0231972159582
1771	NS1P2	2017-08-09	Healthy Fruit	NS1	2017	NA	NA	45.023	-64.858	NS	-64.8578554451001	45.0231972159582
1772	NS1P2	2017-08-09	Healthy Fruit	NS1	2018	NA	NA	45.023	-64.858	NS	-64.8578554451001	45.0231972159582
1773	NS1P2	2016-07-18	Fruit	NS1	2016	pos	18	45.023	-64.858	NS	-64.8578554451001	45.0231972159582
1774	NS1P2	2016-08-02	Insect	NS1	2016	NA	NA	45.023	-64.858	NS	-64.8578554451001	45.0231972159582
1775	NS1P2	2016-08-02	Insect	NS1	2017	NA	NA	45.023	-64.858	NS	-64.8578554451001	45.0231972159582
1776	NS1P2	2018-07-17	Fruit	NS1	2018	neg	NA	45.023	-64.858	NS	-64.8578554451001	45.0231972159582
1777	NS1P2	2018-07-17	Healthy Fruit	NS1	2016	NA	NA	45.023	-64.858	NS	-64.8578554451001	45.0231972159582
1778	NS1P2	2018-07-17	Healthy Fruit	NS1	2017	NA	NA	45.023	-64.858	NS	-64.8578554451001	45.0231972159582
1779	NS1P2	2018-07-17	Healthy Fruit	NS1	2018	NA	NA	45.023	-64.858	NS	-64.8578554451001	45.0231972159582
1780	NS1P2	2018-07-17	Healthy Leaf	NS1	2016	NA	NA	45.023	-64.858	NS	-64.8578554451001	45.0231972159582
1781	NS1P2	2018-09-12	Leaf	NS1	2017	NA	NA	45.023	-64.858	NS	-64.8578554451001	45.0231972159582
1782	NS1P2	2018-08-29	Fruit	NS1	2016	NA	NA	45.023	-64.858	NS	-64.8578554451001	45.0231972159582
1783	NS1P2	2018-08-29	Fruit	NS1	2017	NA	NA	45.023	-64.858	NS	-64.8578554451001	45.0231972159582
1784	NS1P2	2018-08-29	Fruit	NS1	2018	neg	NA	45.023	-64.858	NS	-64.8578554451001	45.0231972159582
1785	NS1P2	2018-08-29	Healthy Fruit	NS1	2016	NA	NA	45.023	-64.858	NS	-64.8578554451001	45.0231972159582
1786	NS1P2	2018-08-29	Healthy Fruit	NS1	2017	NA	NA	45.023	-64.858	NS	-64.8578554451001	45.0231972159582
1787	NS1P2	2018-08-29	Healthy Fruit	NS1	2018	NA	NA	45.023	-64.858	NS	-64.8578554451001	45.0231972159582
1788	NS1P2	2017-07-11	Healthy Fruit	NS1	2016	NA	NA	45.023	-64.858	NS	-64.8578554451001	45.0231972159582
1789	NS1P2	2017-07-11	Fruit	NS1	2017	neg	NA	45.023	-64.858	NS	-64.8578554451001	45.0231972159582
1790	NS1P2	2018-08-29	Healthy Leaf	NS1	2016	NA	NA	45.023	-64.858	NS	-64.8578554451001	45.0231972159582
1791	NS1P2	2017-07-11	Healthy Fruit	NS1	2018	NA	NA	45.023	-64.858	NS	-64.8578554451001	45.0231972159582
1792	NS1P2	2017-07-11	Healthy Leaf	NS1	2016	NA	NA	45.023	-64.858	NS	-64.8578554451001	45.0231972159582
1793	NS1P2	2017-07-11	Healthy Leaf	NS1	2017	neg	NA	45.023	-64.858	NS	-64.8578554451001	45.0231972159582
1794	NS1P2	2017-07-11	Healthy Leaf	NS1	2018	NA	NA	45.023	-64.858	NS	-64.8578554451001	45.0231972159582
1795	NS1P2	2018-08-29	Insect	NS1	2018	NA	NA	45.023	-64.858	NS	-64.8578554451001	45.0231972159582
1796	NS1P2	2017-08-17	Fruit	NS1	2016	NA	NA	45.023	-64.858	NS	-64.8578554451001	45.0231972159582
1797	NS1P2	2017-08-17	Fruit	NS1	2017	neg	NA	45.023	-64.858	NS	-64.8578554451001	45.0231972159582
1798	NS1P2	2017-09-05	Leaf	NS1	2016	NA	NA	45.023	-64.858	NS	-64.8578554451001	45.0231972159582
1799	NS1P2	2017-09-05	Leaf	NS1	2017	neg	NA	45.023	-64.858	NS	-64.8578554451001	45.0231972159582
1800	NS1P2	2017-09-05	Leaf	NS1	2018	NA	NA	45.023	-64.858	NS	-64.8578554451001	45.0231972159582
1801	NS1P2	2016-06-28	Insect	NS1	2018	NA	NA	45.023	-64.858	NS	-64.8578554451001	45.0231972159582
1802	NS1P2	2016-06-28	Leaf	NS1	2016	neg	NA	45.023	-64.858	NS	-64.8578554451001	45.0231972159582
1803	NS1P2	2016-06-28	Leaf	NS1	2017	NA	NA	45.023	-64.858	NS	-64.8578554451001	45.0231972159582
1804	NS1P2	2016-06-28	Leaf	NS1	2018	NA	NA	45.023	-64.858	NS	-64.8578554451001	45.0231972159582
1805	NS1P2	2018-08-01	Healthy Leaf	NS1	2017	NA	NA	45.023	-64.858	NS	-64.8578554451001	45.0231972159582
1806	NS1P2	2016-08-02	Fruit	NS1	2018	NA	NA	45.023	-64.858	NS	-64.8578554451001	45.0231972159582
1807	NS1P2	2016-10-11	Fruit	NS1	2016	NA	NA	45.023	-64.858	NS	-64.8578554451001	45.0231972159582
1808	NS1P2	2017-08-17	Leaf	NS1	2017	neg	NA	45.023	-64.858	NS	-64.8578554451001	45.0231972159582
1809	NS1P2	2017-08-17	Leaf	NS1	2018	NA	NA	45.023	-64.858	NS	-64.8578554451001	45.0231972159582
1810	NS1P2	2016-10-11	Healthy Fruit	NS1	2016	NA	NA	45.023	-64.858	NS	-64.8578554451001	45.0231972159582
1811	NS1P2	2016-10-11	Healthy Fruit	NS1	2017	NA	NA	45.023	-64.858	NS	-64.8578554451001	45.0231972159582
1812	NS1P2	2016-10-11	Healthy Fruit	NS1	2018	NA	NA	45.023	-64.858	NS	-64.8578554451001	45.0231972159582
1813	NS1P2	2016-10-11	Healthy Leaf	NS1	2016	neg	NA	45.023	-64.858	NS	-64.8578554451001	45.0231972159582
1814	NS1P2	2017-06-27	Fruit	NS1	2016	NA	NA	45.023	-64.858	NS	-64.8578554451001	45.0231972159582
1815	NS1P2	2017-06-27	Fruit	NS1	2017	neg	NA	45.023	-64.858	NS	-64.8578554451001	45.0231972159582
1816	NS1P2	2017-09-18	Fruit	NS1	2016	NA	NA	45.023	-64.858	NS	-64.8578554451001	45.0231972159582
1817	NS1P2	2017-09-18	Fruit	NS1	2017	neg	NA	45.023	-64.858	NS	-64.8578554451001	45.0231972159582
1818	NS1P2	2017-09-18	Fruit	NS1	2018	NA	NA	45.023	-64.858	NS	-64.8578554451001	45.0231972159582
1819	NS1P2	2017-09-18	Healthy Fruit	NS1	2016	NA	NA	45.023	-64.858	NS	-64.8578554451001	45.0231972159582
1820	NS1P2	2017-09-18	Healthy Fruit	NS1	2017	NA	NA	45.023	-64.858	NS	-64.8578554451001	45.0231972159582
1821	NS1P2	2017-08-09	Leaf	NS1	2018	NA	NA	45.023	-64.858	NS	-64.8578554451001	45.0231972159582
1822	NS1P2	2017-06-27	Healthy Leaf	NS1	2017	neg	NA	45.023	-64.858	NS	-64.8578554451001	45.0231972159582
1823	NS1P2	2017-06-27	Healthy Leaf	NS1	2018	NA	NA	45.023	-64.858	NS	-64.8578554451001	45.0231972159582
1824	NS1P2	2017-06-27	Insect	NS1	2016	NA	NA	45.023	-64.858	NS	-64.8578554451001	45.0231972159582
1825	NS1P2	2016-07-18	Insect	NS1	2017	NA	NA	45.023	-64.858	NS	-64.8578554451001	45.0231972159582
1826	NS1P2	2016-07-18	Insect	NS1	2018	NA	NA	45.023	-64.858	NS	-64.8578554451001	45.0231972159582
1827	NS1P2	2017-06-27	Leaf	NS1	2016	NA	NA	45.023	-64.858	NS	-64.8578554451001	45.0231972159582
1828	NS1P2	2017-06-27	Leaf	NS1	2017	neg	NA	45.023	-64.858	NS	-64.8578554451001	45.0231972159582
1829	NS1P2	2016-07-18	Leaf	NS1	2018	NA	NA	45.023	-64.858	NS	-64.8578554451001	45.0231972159582
1830	NS1P2	2016-08-29	Healthy Leaf	NS1	2017	NA	NA	45.023	-64.858	NS	-64.8578554451001	45.0231972159582
1831	NS1P2	2018-08-29	Healthy Leaf	NS1	2017	NA	NA	45.023	-64.858	NS	-64.8578554451001	45.0231972159582
1832	NS1P2	2018-08-29	Healthy Leaf	NS1	2018	NA	NA	45.023	-64.858	NS	-64.8578554451001	45.0231972159582
1833	NS1P2	2018-08-29	Insect	NS1	2016	NA	NA	45.023	-64.858	NS	-64.8578554451001	45.0231972159582
1834	NS1P2	2018-08-29	Insect	NS1	2017	NA	NA	45.023	-64.858	NS	-64.8578554451001	45.0231972159582
1835	NS1P2	2016-08-29	Leaf	NS1	2016	neg	NA	45.023	-64.858	NS	-64.8578554451001	45.0231972159582
1836	NS1P2	2016-08-29	Leaf	NS1	2017	NA	NA	45.023	-64.858	NS	-64.8578554451001	45.0231972159582
1837	NS1P2	2016-08-29	Leaf	NS1	2018	NA	NA	45.023	-64.858	NS	-64.8578554451001	45.0231972159582
1838	NS1P2	2017-08-17	Fruit	NS1	2018	NA	NA	45.023	-64.858	NS	-64.8578554451001	45.0231972159582
1839	NS1P2	2017-07-11	Leaf	NS1	2016	NA	NA	45.023	-64.858	NS	-64.8578554451001	45.0231972159582
1840	NS1P2	2017-07-11	Leaf	NS1	2017	neg	NA	45.023	-64.858	NS	-64.8578554451001	45.0231972159582
1841	NS1P2	2017-07-11	Leaf	NS1	2018	NA	NA	45.023	-64.858	NS	-64.8578554451001	45.0231972159582
1842	NS1P2	2018-08-01	Healthy Fruit	NS1	2017	NA	NA	45.023	-64.858	NS	-64.8578554451001	45.0231972159582
1843	NS1P2	2018-08-01	Healthy Fruit	NS1	2018	NA	NA	45.023	-64.858	NS	-64.8578554451001	45.0231972159582
1844	NS1P2	2018-08-01	Healthy Leaf	NS1	2016	NA	NA	45.023	-64.858	NS	-64.8578554451001	45.0231972159582
1845	NS1P2	2016-08-02	Insect	NS1	2018	NA	NA	45.023	-64.858	NS	-64.8578554451001	45.0231972159582
1846	NS1P2	2018-08-01	Healthy Leaf	NS1	2018	NA	NA	45.023	-64.858	NS	-64.8578554451001	45.0231972159582
1847	NS1P2	2016-08-02	Healthy Fruit	NS1	2016	NA	NA	45.023	-64.858	NS	-64.8578554451001	45.0231972159582
1848	NS1P2	2016-08-02	Healthy Fruit	NS1	2017	NA	NA	45.023	-64.858	NS	-64.8578554451001	45.0231972159582
1849	NS1P2	2018-08-01	Insect	NS1	2018	NA	NA	45.023	-64.858	NS	-64.8578554451001	45.0231972159582
1850	NS1P2	2018-08-01	Leaf	NS1	2016	NA	NA	45.023	-64.858	NS	-64.8578554451001	45.0231972159582
1851	NS1P2	2018-08-01	Leaf	NS1	2017	NA	NA	45.023	-64.858	NS	-64.8578554451001	45.0231972159582
1852	NS1P2	2018-08-01	Leaf	NS1	2018	neg	NA	45.023	-64.858	NS	-64.8578554451001	45.0231972159582
1853	NS1P2	2016-08-29	Healthy Fruit	NS1	2016	neg	NA	45.023	-64.858	NS	-64.8578554451001	45.0231972159582
1854	NS1P2	2016-07-18	Leaf	NS1	2016	pos	NA	45.023	-64.858	NS	-64.8578554451001	45.0231972159582
1855	NS1P2	2017-07-11	Fruit	NS1	2016	NA	NA	45.023	-64.858	NS	-64.8578554451001	45.0231972159582
1856	NS1P2	2016-07-18	Fruit	NS1	2017	NA	NA	45.023	-64.858	NS	-64.8578554451001	45.0231972159582
1857	NS1P2	2016-07-18	Fruit	NS1	2018	NA	NA	45.023	-64.858	NS	-64.8578554451001	45.0231972159582
1858	NS1P2	2016-08-29	Healthy Leaf	NS1	2018	NA	NA	45.023	-64.858	NS	-64.8578554451001	45.0231972159582
1859	NS1P2	2016-08-02	Leaf	NS1	2016	neg	NA	45.023	-64.858	NS	-64.8578554451001	45.0231972159582
1860	NS1P2	2016-08-02	Leaf	NS1	2017	NA	NA	45.023	-64.858	NS	-64.8578554451001	45.0231972159582
1861	NS1P2	2017-09-18	Healthy Fruit	NS1	2018	NA	NA	45.023	-64.858	NS	-64.8578554451001	45.0231972159582
1862	NS1P2	2018-07-17	Healthy Leaf	NS1	2017	NA	NA	45.023	-64.858	NS	-64.8578554451001	45.0231972159582
1863	NS1P2	2016-07-18	Healthy Leaf	NS1	2018	NA	NA	45.023	-64.858	NS	-64.8578554451001	45.0231972159582
1864	NS1P2	2016-07-18	Insect	NS1	2016	NA	NA	45.023	-64.858	NS	-64.8578554451001	45.0231972159582
1865	NS1P2	2016-08-29	Fruit	NS1	2018	NA	NA	45.023	-64.858	NS	-64.8578554451001	45.0231972159582
1866	NS1P2	2016-08-29	Healthy Fruit	NS1	2018	NA	NA	45.023	-64.858	NS	-64.8578554451001	45.0231972159582
1867	NS1P2	2018-08-01	Insect	NS1	2017	NA	NA	45.023	-64.858	NS	-64.8578554451001	45.0231972159582
1868	NS1P2	2016-08-29	Healthy Fruit	NS1	2017	NA	NA	45.023	-64.858	NS	-64.8578554451001	45.0231972159582
1869	NS1P2	2016-08-29	Healthy Leaf	NS1	2016	neg	NA	45.023	-64.858	NS	-64.8578554451001	45.0231972159582
1870	NS1P2	2016-08-29	Insect	NS1	2018	NA	NA	45.023	-64.858	NS	-64.8578554451001	45.0231972159582
1871	NS1P2	2018-08-01	Insect	NS1	2016	NA	NA	45.023	-64.858	NS	-64.8578554451001	45.0231972159582
1872	NS1P2	2016-08-29	Insect	NS1	2016	NA	NA	45.023	-64.858	NS	-64.8578554451001	45.0231972159582
1873	NS1P2	2016-08-29	Insect	NS1	2017	NA	NA	45.023	-64.858	NS	-64.8578554451001	45.0231972159582
1874	NS1P2	2017-07-11	Insect	NS1	2018	NA	NA	45.023	-64.858	NS	-64.8578554451001	45.0231972159582
1875	NS1P2	2016-08-29	Fruit	NS1	2017	NA	NA	45.023	-64.858	NS	-64.8578554451001	45.0231972159582
1876	NS1P2	2016-10-11	Fruit	NS1	2017	NA	NA	45.023	-64.858	NS	-64.8578554451001	45.0231972159582
1877	NS1P2	2016-10-11	Fruit	NS1	2018	NA	NA	45.023	-64.858	NS	-64.8578554451001	45.0231972159582
1878	NS1P2	2016-07-18	Leaf	NS1	2017	NA	NA	45.023	-64.858	NS	-64.8578554451001	45.0231972159582
1879	NS1P2	2017-06-27	Healthy Fruit	NS1	2018	NA	NA	45.023	-64.858	NS	-64.8578554451001	45.0231972159582
1880	NS1P2	2016-08-02	Leaf	NS1	2018	NA	NA	45.023	-64.858	NS	-64.8578554451001	45.0231972159582
1881	NS1P2	2016-07-18	Healthy Fruit	NS1	2016	NA	NA	45.023	-64.858	NS	-64.8578554451001	45.0231972159582
1882	NS1P2	2016-07-18	Healthy Fruit	NS1	2017	NA	NA	45.023	-64.858	NS	-64.8578554451001	45.0231972159582
1883	NS1P2	2016-07-18	Healthy Fruit	NS1	2018	NA	NA	45.023	-64.858	NS	-64.8578554451001	45.0231972159582
1884	NS1P2	2016-07-18	Healthy Leaf	NS1	2017	NA	NA	45.023	-64.858	NS	-64.8578554451001	45.0231972159582
1885	NS1P2	2017-06-27	Healthy Leaf	NS1	2016	NA	NA	45.023	-64.858	NS	-64.8578554451001	45.0231972159582
1886	NS1P2	2016-08-29	Fruit	NS1	2016	neg	NA	45.023	-64.858	NS	-64.8578554451001	45.0231972159582
1887	NS1P2	2017-06-27	Healthy Fruit	NS1	2016	NA	NA	45.023	-64.858	NS	-64.8578554451001	45.0231972159582
1888	NS1P2	2017-06-27	Healthy Fruit	NS1	2017	NA	NA	45.023	-64.858	NS	-64.8578554451001	45.0231972159582
1889	NS1P2	2017-06-27	Fruit	NS1	2018	NA	NA	45.023	-64.858	NS	-64.8578554451001	45.0231972159582
1890	NS1P2	2016-07-18	Healthy Leaf	NS1	2016	neg	NA	45.023	-64.858	NS	-64.8578554451001	45.0231972159582
1891	NS1P2N	2016-08-16	Fruit	NS1	2016	NA	NA	45.023	-64.858	NS	-64.8580079180635	45.0228632144249
1892	NS1P2N	2016-06-28	Fruit	NS1	2016	NA	NA	45.023	-64.858	NS	-64.8580079180635	45.0228632144249
1893	NS1P2N	2017-09-18	Leaf	NS1	2016	NA	NA	45.023	-64.858	NS	-64.8580079180635	45.0228632144249
1894	NS1P2N	2017-09-18	Leaf	NS1	2017	NA	NA	45.023	-64.858	NS	-64.8580079180635	45.0228632144249
1895	NS1P2N	2017-07-26	Healthy Fruit	NS1	2017	NA	NA	45.023	-64.858	NS	-64.8580079180635	45.0228632144249
1896	NS1P2N	2016-10-11	Insect	NS1	2018	NA	NA	45.023	-64.858	NS	-64.8580079180635	45.0228632144249
1897	NS1P2N	2018-07-04	Healthy Leaf	NS1	2017	NA	NA	45.023	-64.858	NS	-64.8580079180635	45.0228632144249
1898	NS1P2N	2018-07-04	Healthy Fruit	NS1	2016	NA	NA	45.023	-64.858	NS	-64.8580079180635	45.0228632144249
1899	NS1P2N	2017-09-18	Leaf	NS1	2018	NA	NA	45.023	-64.858	NS	-64.8580079180635	45.0228632144249
1900	NS1P2N	2017-07-26	Healthy Fruit	NS1	2016	NA	NA	45.023	-64.858	NS	-64.8580079180635	45.0228632144249
1901	NS1P2N	2016-08-16	Fruit	NS1	2017	NA	NA	45.023	-64.858	NS	-64.8580079180635	45.0228632144249
1902	NS1P2N	2018-07-04	Healthy Leaf	NS1	2018	NA	NA	45.023	-64.858	NS	-64.8580079180635	45.0228632144249
1903	NS1P2N	2016-06-28	Fruit	NS1	2017	NA	NA	45.023	-64.858	NS	-64.8580079180635	45.0228632144249
1904	NS1P2N	2018-07-04	Healthy Leaf	NS1	2016	NA	NA	45.023	-64.858	NS	-64.8580079180635	45.0228632144249
1905	NS1P2N	2017-09-05	Leaf	NS1	2016	NA	NA	45.023	-64.858	NS	-64.8580079180635	45.0228632144249
1906	NS1P2N	2018-09-12	Fruit	NS1	2017	NA	NA	45.023	-64.858	NS	-64.8580079180635	45.0228632144249
1907	NS1P2N	2017-09-05	Leaf	NS1	2017	NA	NA	45.023	-64.858	NS	-64.8580079180635	45.0228632144249
1908	NS1P2N	2017-09-05	Leaf	NS1	2018	NA	NA	45.023	-64.858	NS	-64.8580079180635	45.0228632144249
1909	NS1P2N	2016-08-16	Healthy Fruit	NS1	2016	NA	NA	45.023	-64.858	NS	-64.8580079180635	45.0228632144249
1910	NS1P2N	2016-10-11	Healthy Leaf	NS1	2018	NA	NA	45.023	-64.858	NS	-64.8580079180635	45.0228632144249
1911	NS1P2N	2016-10-11	Leaf	NS1	2016	NA	NA	45.023	-64.858	NS	-64.8580079180635	45.0228632144249
1912	NS1P2N	2016-10-11	Leaf	NS1	2017	NA	NA	45.023	-64.858	NS	-64.8580079180635	45.0228632144249
1913	NS1P2N	2018-09-12	Fruit	NS1	2016	NA	NA	45.023	-64.858	NS	-64.8580079180635	45.0228632144249
1914	NS1P2N	2017-09-18	Insect	NS1	2016	NA	NA	45.023	-64.858	NS	-64.8580079180635	45.0228632144249
1915	NS1P2N	2017-09-18	Insect	NS1	2017	NA	NA	45.023	-64.858	NS	-64.8580079180635	45.0228632144249
1916	NS1P2N	2017-09-18	Insect	NS1	2018	NA	NA	45.023	-64.858	NS	-64.8580079180635	45.0228632144249
1917	NS1P2N	2016-08-16	Fruit	NS1	2018	NA	NA	45.023	-64.858	NS	-64.8580079180635	45.0228632144249
1918	NS1P2N	2018-07-04	Fruit	NS1	2017	NA	NA	45.023	-64.858	NS	-64.8580079180635	45.0228632144249
1919	NS1P2N	2018-09-12	Leaf	NS1	2016	NA	NA	45.023	-64.858	NS	-64.8580079180635	45.0228632144249
1920	NS1P2N	2018-07-04	Fruit	NS1	2018	NA	NA	45.023	-64.858	NS	-64.8580079180635	45.0228632144249
1921	NS1P2N	2017-09-05	Fruit	NS1	2016	NA	NA	45.023	-64.858	NS	-64.8580079180635	45.0228632144249
1922	NS1P2N	2016-10-11	Insect	NS1	2017	NA	NA	45.023	-64.858	NS	-64.8580079180635	45.0228632144249
1923	NS1P2N	2018-08-29	Healthy Fruit	NS1	2017	NA	NA	45.023	-64.858	NS	-64.8580079180635	45.0228632144249
1924	NS1P2N	2018-08-29	Healthy Fruit	NS1	2018	NA	NA	45.023	-64.858	NS	-64.8580079180635	45.0228632144249
1925	NS1P2N	2018-08-29	Healthy Leaf	NS1	2016	NA	NA	45.023	-64.858	NS	-64.8580079180635	45.0228632144249
1926	NS1P2N	2016-10-11	Leaf	NS1	2018	NA	NA	45.023	-64.858	NS	-64.8580079180635	45.0228632144249
1927	NS1P2N	2017-09-18	Healthy Leaf	NS1	2016	NA	NA	45.023	-64.858	NS	-64.8580079180635	45.0228632144249
1928	NS1P2N	2017-09-18	Healthy Leaf	NS1	2017	NA	NA	45.023	-64.858	NS	-64.8580079180635	45.0228632144249
1929	NS1P2N	2017-09-18	Healthy Leaf	NS1	2018	NA	NA	45.023	-64.858	NS	-64.8580079180635	45.0228632144249
1930	NS1P2N	2018-07-04	Leaf	NS1	2018	neg	NA	45.023	-64.858	NS	-64.8580079180635	45.0228632144249
1931	NS1P2N	2018-08-29	Leaf	NS1	2016	NA	NA	45.023	-64.858	NS	-64.8580079180635	45.0228632144249
1932	NS1P2N	2018-08-29	Leaf	NS1	2017	NA	NA	45.023	-64.858	NS	-64.8580079180635	45.0228632144249
1933	NS1P2N	2018-08-29	Leaf	NS1	2018	neg	NA	45.023	-64.858	NS	-64.8580079180635	45.0228632144249
1934	NS1P2N	2017-08-17	Healthy Fruit	NS1	2016	NA	NA	45.023	-64.858	NS	-64.8580079180635	45.0228632144249
1935	NS1P2N	2018-08-29	Healthy Fruit	NS1	2016	NA	NA	45.023	-64.858	NS	-64.8580079180635	45.0228632144249
1936	NS1P2N	2017-08-17	Healthy Fruit	NS1	2018	NA	NA	45.023	-64.858	NS	-64.8580079180635	45.0228632144249
1937	NS1P2N	2017-08-17	Healthy Leaf	NS1	2016	NA	NA	45.023	-64.858	NS	-64.8580079180635	45.0228632144249
1938	NS1P2N	2017-08-17	Healthy Leaf	NS1	2017	NA	NA	45.023	-64.858	NS	-64.8580079180635	45.0228632144249
1939	NS1P2N	2018-08-29	Healthy Leaf	NS1	2017	NA	NA	45.023	-64.858	NS	-64.8580079180635	45.0228632144249
1940	NS1P2N	2018-08-29	Healthy Leaf	NS1	2018	NA	NA	45.023	-64.858	NS	-64.8580079180635	45.0228632144249
1941	NS1P2N	2016-06-28	Fruit	NS1	2018	NA	NA	45.023	-64.858	NS	-64.8580079180635	45.0228632144249
1942	NS1P2N	2018-07-04	Leaf	NS1	2016	NA	NA	45.023	-64.858	NS	-64.8580079180635	45.0228632144249
1943	NS1P2N	2018-07-04	Fruit	NS1	2016	NA	NA	45.023	-64.858	NS	-64.8580079180635	45.0228632144249
1944	NS1P2N	2016-08-16	Insect	NS1	2017	NA	NA	45.023	-64.858	NS	-64.8580079180635	45.0228632144249
1945	NS1P2N	2016-08-16	Insect	NS1	2018	NA	NA	45.023	-64.858	NS	-64.8580079180635	45.0228632144249
1946	NS1P2N	2016-08-16	Leaf	NS1	2016	NA	NA	45.023	-64.858	NS	-64.8580079180635	45.0228632144249
1947	NS1P2N	2016-08-16	Leaf	NS1	2017	NA	NA	45.023	-64.858	NS	-64.8580079180635	45.0228632144249
1948	NS1P2N	2017-08-17	Healthy Fruit	NS1	2017	NA	NA	45.023	-64.858	NS	-64.8580079180635	45.0228632144249
1949	NS1P2N	2016-10-11	Insect	NS1	2016	NA	NA	45.023	-64.858	NS	-64.8580079180635	45.0228632144249
1950	NS1P2N	2016-08-16	Leaf	NS1	2018	NA	NA	45.023	-64.858	NS	-64.8580079180635	45.0228632144249
1951	NS1P2N	2017-09-18	Fruit	NS1	2016	NA	NA	45.023	-64.858	NS	-64.8580079180635	45.0228632144249
1952	NS1P2N	2017-09-18	Fruit	NS1	2017	NA	NA	45.023	-64.858	NS	-64.8580079180635	45.0228632144249
1953	NS1P2N	2017-09-18	Fruit	NS1	2018	NA	NA	45.023	-64.858	NS	-64.8580079180635	45.0228632144249
1954	NS1P2N	2017-09-18	Healthy Fruit	NS1	2016	NA	NA	45.023	-64.858	NS	-64.8580079180635	45.0228632144249
1955	NS1P2N	2017-09-18	Healthy Fruit	NS1	2017	NA	NA	45.023	-64.858	NS	-64.8580079180635	45.0228632144249
1956	NS1P2N	2018-07-04	Leaf	NS1	2017	NA	NA	45.023	-64.858	NS	-64.8580079180635	45.0228632144249
1957	NS1P2N	2018-09-12	Insect	NS1	2017	NA	NA	45.023	-64.858	NS	-64.8580079180635	45.0228632144249
1958	NS1P2N	2018-09-12	Insect	NS1	2018	NA	NA	45.023	-64.858	NS	-64.8580079180635	45.0228632144249
1959	NS1P2N	2018-08-29	Fruit	NS1	2016	NA	NA	45.023	-64.858	NS	-64.8580079180635	45.0228632144249
1960	NS1P2N	2018-08-29	Fruit	NS1	2017	NA	NA	45.023	-64.858	NS	-64.8580079180635	45.0228632144249
1961	NS1P2N	2018-08-29	Fruit	NS1	2018	neg	NA	45.023	-64.858	NS	-64.8580079180635	45.0228632144249
1962	NS1P2N	2018-09-12	Leaf	NS1	2018	pos	25	45.023	-64.858	NS	-64.8580079180635	45.0228632144249
1963	NS1P2N	2018-07-04	Healthy Fruit	NS1	2017	NA	NA	45.023	-64.858	NS	-64.8580079180635	45.0228632144249
1964	NS1P2N	2018-07-04	Healthy Fruit	NS1	2018	NA	NA	45.023	-64.858	NS	-64.8580079180635	45.0228632144249
1965	NS1P2N	2017-06-27	Leaf	NS1	2018	NA	NA	45.023	-64.858	NS	-64.8580079180635	45.0228632144249
1966	NS1P2N	2017-09-05	Healthy Fruit	NS1	2017	NA	NA	45.023	-64.858	NS	-64.8580079180635	45.0228632144249
1967	NS1P2N	2018-07-04	Insect	NS1	2016	NA	NA	45.023	-64.858	NS	-64.8580079180635	45.0228632144249
1968	NS1P2N	2018-07-04	Insect	NS1	2017	NA	NA	45.023	-64.858	NS	-64.8580079180635	45.0228632144249
1969	NS1P2N	2017-09-18	Healthy Fruit	NS1	2018	NA	NA	45.023	-64.858	NS	-64.8580079180635	45.0228632144249
1970	NS1P2N	2017-07-26	Fruit	NS1	2016	NA	NA	45.023	-64.858	NS	-64.8580079180635	45.0228632144249
1971	NS1P2N	2017-07-26	Fruit	NS1	2017	NA	NA	45.023	-64.858	NS	-64.8580079180635	45.0228632144249
1972	NS1P2N	2017-07-26	Fruit	NS1	2018	NA	NA	45.023	-64.858	NS	-64.8580079180635	45.0228632144249
1973	NS1P2N	2017-09-05	Insect	NS1	2018	NA	NA	45.023	-64.858	NS	-64.8580079180635	45.0228632144249
1974	NS1P2N	2018-08-01	Fruit	NS1	2016	NA	NA	45.023	-64.858	NS	-64.8580079180635	45.0228632144249
1975	NS1P2N	2018-08-01	Fruit	NS1	2017	NA	NA	45.023	-64.858	NS	-64.8580079180635	45.0228632144249
1976	NS1P2N	2017-07-26	Healthy Fruit	NS1	2018	NA	NA	45.023	-64.858	NS	-64.8580079180635	45.0228632144249
1977	NS1P2N	2017-07-26	Healthy Leaf	NS1	2016	NA	NA	45.023	-64.858	NS	-64.8580079180635	45.0228632144249
1978	NS1P2N	2017-07-26	Healthy Leaf	NS1	2017	NA	NA	45.023	-64.858	NS	-64.8580079180635	45.0228632144249
1979	NS1P2N	2016-08-16	Healthy Fruit	NS1	2017	NA	NA	45.023	-64.858	NS	-64.8580079180635	45.0228632144249
1980	NS1P2N	2016-08-16	Healthy Fruit	NS1	2018	NA	NA	45.023	-64.858	NS	-64.8580079180635	45.0228632144249
1981	NS1P2N	2016-08-16	Healthy Leaf	NS1	2016	NA	NA	45.023	-64.858	NS	-64.8580079180635	45.0228632144249
1982	NS1P2N	2018-07-04	Insect	NS1	2018	NA	NA	45.023	-64.858	NS	-64.8580079180635	45.0228632144249
1983	NS1P2N	2016-08-16	Insect	NS1	2016	NA	NA	45.023	-64.858	NS	-64.8580079180635	45.0228632144249
1984	NS1P2N	2017-08-17	Leaf	NS1	2017	NA	NA	45.023	-64.858	NS	-64.8580079180635	45.0228632144249
1985	NS1P2N	2017-08-17	Leaf	NS1	2018	NA	NA	45.023	-64.858	NS	-64.8580079180635	45.0228632144249
1986	NS1P2N	2016-10-11	Fruit	NS1	2018	NA	NA	45.023	-64.858	NS	-64.8580079180635	45.0228632144249
1987	NS1P2N	2016-10-11	Healthy Fruit	NS1	2016	NA	NA	45.023	-64.858	NS	-64.8580079180635	45.0228632144249
1988	NS1P2N	2016-10-11	Healthy Fruit	NS1	2017	NA	NA	45.023	-64.858	NS	-64.8580079180635	45.0228632144249
1989	NS1P2N	2016-10-11	Healthy Fruit	NS1	2018	NA	NA	45.023	-64.858	NS	-64.8580079180635	45.0228632144249
1990	NS1P2N	2016-10-11	Healthy Leaf	NS1	2016	NA	NA	45.023	-64.858	NS	-64.8580079180635	45.0228632144249
1991	NS1P2N	2016-10-11	Healthy Leaf	NS1	2017	NA	NA	45.023	-64.858	NS	-64.8580079180635	45.0228632144249
1992	NS1P2N	2018-09-12	Healthy Fruit	NS1	2016	NA	NA	45.023	-64.858	NS	-64.8580079180635	45.0228632144249
1993	NS1P2N	2018-09-12	Healthy Fruit	NS1	2017	NA	NA	45.023	-64.858	NS	-64.8580079180635	45.0228632144249
1994	NS1P2N	2018-09-12	Healthy Fruit	NS1	2018	NA	NA	45.023	-64.858	NS	-64.8580079180635	45.0228632144249
1995	NS1P2N	2018-09-12	Healthy Leaf	NS1	2016	NA	NA	45.023	-64.858	NS	-64.8580079180635	45.0228632144249
1996	NS1P2N	2018-09-12	Healthy Leaf	NS1	2017	NA	NA	45.023	-64.858	NS	-64.8580079180635	45.0228632144249
1997	NS1P2N	2018-09-12	Healthy Leaf	NS1	2018	NA	NA	45.023	-64.858	NS	-64.8580079180635	45.0228632144249
1998	NS1P2N	2018-09-12	Insect	NS1	2016	NA	NA	45.023	-64.858	NS	-64.8580079180635	45.0228632144249
1999	NS1P2N	2017-06-27	Healthy Leaf	NS1	2017	NA	NA	45.023	-64.858	NS	-64.8580079180635	45.0228632144249
[truncated: 8,251 more rows]
