# Supplementary material for: Detection of blueberry stunt phytoplasma in Eastern Canada using cpn60-based molecular diagnostic assays
Source: Sci Rep. 2021 Nov 11;11:22118. doi: 10.1038/s41598-021-01439-4 (PMC8586236; doi:10.1038/s41598-021-01439-4)
Supplement: Supplementary file 2 — Supplementary Information 2. [file 41598_2021_1439_MOESM2_ESM.zip › Distribution/gomap.js]

//When locator icon in datatable is clicked, go to that spot on the map 
$(document).on("click", ".go-map", function(e) { 
   e.preventDefault(); 
   $el = $(this); 
   var lat = $el.data("lat"); 
   var long = $el.data("long"); 
   var zip = $el.data("zip"); 
   $($("#nav a")[0]).tab("show"); 
   Shiny.onInputChange("goto", { 
     lat: lat, 
     lng: long, 
     zip: zip, 
     nonce: Math.random() 
   }); 
 }); 
