# Supplementary material for: Detection of blueberry stunt phytoplasma in Eastern Canada using cpn60-based molecular diagnostic assays
Source: Sci Rep. 2021 Nov 11;11:22118. doi: 10.1038/s41598-021-01439-4 (PMC8586236; doi:10.1038/s41598-021-01439-4)
Supplement: Supplementary file 2 — Supplementary Information 2. [file 41598_2021_1439_MOESM2_ESM.zip › Distribution/server.R]

library(leaflet)
library(RColorBrewer)
library(scales)
library(lattice)
library(dplyr)
library(ggplot2)
library(shiny)

function(input, output, session) {
  
  ## Interactive Map ##########################################
  

  # Create the map
  output$map <- renderLeaflet({
    leaflet(options = leafletOptions(doubleClickZoom= TRUE)) %>%
      addTiles() %>%
      setView(lng = -68, lat = 45, zoom = 6)
  })

  
  leafletProxy("map", data = alldata) %>%
    addMarkers(lng = c(unique(alldata$Site_Long)), 
               lat = c(unique(alldata$Site_Lat)),
               label = c(unique(alldata$Site)))
    
    #Add circles
  
  pal_TTP<- colorNumeric(palette = c("#8B0000", "#FFE4E1"), domain = c(0,30), na.color = "red4")
  
  
    leafletProxy("map", data = alldata) %>%
    clearShapes() %>%
    addCircles(~Sample_Long, ~Sample_Lat, radius= 3, fillOpacity = 1, 
               stroke = FALSE, fillColor = "grey", label = ~paste("Sample","<br>",SampleID))%>%
    clearControls() %>%
    addLegend("bottomleft", colors = c("#363F87", "grey"),labels = c("LAMP Negative", "Not tested"), opacity = 1)%>%
    addLegend("bottomleft", pal = pal_TTP, values = ~c(30,0),title =" Fluorescent LAMP<br>Time to Positive<br>(min)", labels = ~c("30","0"), opacity = 1, bins = 6) %>%
    addScaleBar(position = "bottomright",options = (metric = TRUE))
  
  #update menus after marker click
  
  observeEvent(c(input$map_marker_click), {
    
    SITE = input$map_marker_click
    
    sitedata <- alldata[which(alldata$Site_Long == SITE$lng & alldata$Site_Lat == SITE$lat),]
    
    
    
    # Format the date label for each collection. 
    # Get unique dates in the following format.
    # i.e. "2016-06-28" = "06/28"
    uniq_dates <- sort(unique(alldata$Collection))
    date_labels <- character()
    for (i in seq_along(uniq_dates)) {
      
      # Get the collection date
      collection_date <- as.Date(uniq_dates[i], format = "%Y-%m-%d")
      
      # Format the collection date into a string
      label_collection_date <- format(collection_date, "%Y-%m-%d")
      
      # Format date to convert the collection date in the as_labeller function
      label_date <- format(collection_date, "%m/%d")
      
      # Character list mapping collection date key to converted label value.
      date_labels[[label_collection_date]] <- label_date
    }
    
    # Format the tissue label for each tissue category.
    tissue_labels<- c("Leaf" = "Leaf", "Fruit" = "Fruit", "Blossom" = "Blossom","Twig" = "Twig", "Healthy Leaf" = "Healthy\nLeaf",
                      "Healthy Fruit" = "Healthy\nFruit", "Root" = "Root", "Insect" = "Insect")
    
    ## plot the subsetted data
    if(is.null(SITE)){} else{
      
      leafletProxy("map") %>% setView(lat = SITE$lat, lng = SITE$lng, zoom = 20)
      
      output$plot_click <- renderPlot({
        ggplot(data = sitedata[!is.na(sitedata$LAMP), ])+
          ggtitle(paste("Site ",sitedata$Site))+
          geom_bar(aes(x = Collection, fill = ordered(LAMP, levels = c("pos","colorimetric","calcein", "16S","neg")), stat="count"))+
          ylab("Count")+
          facet_grid(Tissue~.,labeller = labeller(Tissue = as_labeller((tissue_labels))))+
          scale_fill_manual(values = c("pos" = "#B95B59", "colorimetric" = "#FFE4E1", "calcein" = "goldenrod", "16S" = "#FFA54F","neg" = "#363F87"))+
          theme(legend.position = "none",
                panel.background = element_blank(),
                panel.grid = element_blank(),
                axis.ticks = element_blank(),
                axis.title.x = element_blank(),
                axis.text.x = element_text(angle = -90)
                
          )
      }, height = 300, width = 375)
      
      
    }
    
    
  })
  
  
#Plot Sample data
  
  observeEvent(c(input$map_shape_click), {
    PLOT = input$map_shape_click
    
    clickdata <- alldata[which(alldata$Sample_Long == PLOT$lng & alldata$Sample_Lat == PLOT$lat),]
    
  
    ## plot the subsetted data
    if(is.null(PLOT)){} else{
      
      
      output$plot_click2 <- renderPlot({
        ggplot(data = clickdata[!is.na(clickdata$LAMP), ])+
          ggtitle(paste("Sample ",clickdata$SampleID))+
          geom_tile(aes(x = Tissue, y = Collection, fill = TTP),color = "darkgrey")+
          scale_fill_gradient(low = "#8B0000" , high = "#FFE4E1", na.value = "grey", guide = "legend",limits = c(0,30))+
          geom_tile(data = clickdata[which(clickdata$LAMP == "neg" ),],aes(x = Tissue, y = Collection), fill = "#363F87",color = "darkgrey" )+
          theme(legend.position = "none",
                panel.background = element_blank(),
                axis.ticks = element_blank(),
                axis.title = element_blank(),
                axis.text = element_text(size = 10)
          )
      }, height = 300, width = 375)
      
      
    }
    
    
  }) 
  

}
