# Supplementary material for: Detection of blueberry stunt phytoplasma in Eastern Canada using cpn60-based molecular diagnostic assays
Source: Sci Rep. 2021 Nov 11;11:22118. doi: 10.1038/s41598-021-01439-4 (PMC8586236; doi:10.1038/s41598-021-01439-4)
Supplement: Supplementary file 2 — Supplementary Information 2. [file 41598_2021_1439_MOESM2_ESM.zip › Distribution/styles.css]

div.outer{
  position: fixed;
  top: 40px;
  left: 0;
  right: 0;
  bottom: 0;
  overflow: hidden;
  padding: 0;
}


/* Customize fonts */
  body, label, input, button, select { 
    font-family: 'Helvetica Neue', Helvetica;
    font-weight: 12px;
  }

#controls {
/* Appearance */
  background-color: white;
padding: 10px 10px 10px 10px;
cursor: move;
  opacity: 1;
}

#graphs {
/* Appearance */
  background-color: white;
padding: 10px 10px 10px 10px;
cursor: move;
  opacity: 1;
}


/* Position and style citation */
  #cite {
  position: absolute;
bottom: 10px;
left: 10px;
font-size: 10px;
}

/* If not using map tiles, show a white background */
  .leaflet-container {
    background-color: white;
  }

.selectize-input { font-size: 12px; line-height: 14px;}
.selectize-dropdown { font-size: 12px; line-height: 14px; }
