# Supplementary material for: Detection of blueberry stunt phytoplasma in Eastern Canada using cpn60-based molecular diagnostic assays
Source: Sci Rep. 2021 Nov 11;11:22118. doi: 10.1038/s41598-021-01439-4 (PMC8586236; doi:10.1038/s41598-021-01439-4)
Supplement: Supplementary file 2 — Supplementary Information 2. [file 41598_2021_1439_MOESM2_ESM.zip › Distribution/ui.R]

vars1 <- levels(alldata$Tissue)
vars2 <- levels(alldata$Collection)


navbarPage(absolutePanel("Interactive map",
                    div(class="outer",
                        
                        tags$head(
                          includeCSS("styles.css"),
                          includeScript("gomap.js")
                        ),
                        
                        leafletOutput("map", width="100%", height="100%"),
                        
                        absolutePanel(id = "graphs", fixed = TRUE,
                                      draggable = FALSE, top = 50, left = "auto", right = 0, bottom = "auto",
                                      width = 400, height = 350,
                                      
                                      h6(strong("Click on a marker to view site data")),
                        
                                      fluidRow(column (12,
                                         
                                                  plotOutput("plot_click", click = "plot_click"))),
                        
                    
                        absolutePanel(id = "graphs", fixed = TRUE,
                                  draggable = FALSE, top = 400, left = "auto", right = 0, bottom = "auto",
                                  width = 400, height = 350,
                                  
                                  h6(strong("Click on a circle to view sample data")),

                                  
                                  fluidRow(column (12,
                                                   
                                                   plotOutput("plot_click2", click = "plot_click2")))
                              )
                        
                        
)

)
)
)
