# Supplementary material for: Detection of blueberry stunt phytoplasma in Eastern Canada using cpn60-based molecular diagnostic assays
Source: Sci Rep. 2021 Nov 11;11:22118. doi: 10.1038/s41598-021-01439-4 (PMC8586236; doi:10.1038/s41598-021-01439-4)
Supplement: Supplementary file 3 — Supplementary Information 3. [file 41598_2021_1439_MOESM3_ESM.xlsx]

## Sheet: Qc Sampling sites
Sampling sites where blueberry samples were taken, Quebec, 2016-2018
Samples taken in	Locality code (Qc)	Locality (Qc)	Latitude	Longitude	Type of crop	Surface under cultivation (ha)
2016-2017	1	Brigham	45.254021	-72.733577	Highbush	2.48
2016-2017	2	Dunham	45.096102	-72.857435	Highbush	0.37
2016-2017	3	St-Jean-sur-Richelieu	45.274197	-73.195749	Highbush	0.75
2016-2017-2018-2019	4	Yamaska	45.980901	-72.906025	Highbush	0.93
2016	5	St-Eugène	48.999361	-72.326000	Lowbush	200-500
		Normandin	48.760931	-72.530226	Lowbush	200-500
		St-Thomas	48.7258	-72.5436	Lowbush	200-500
2017-2018	6	Hemmingford	45.073869	-73.562440	Highbush	1.55
2017-2018	7	Franklin	45.023585	-73.928940	Highbush	2.54
2017-2018	8	Saint-Antoine-Abbé	45.058258	-73.888120	Highbush	6
2017-2018	9	Saint-Antoine-Abbé	45.069903	-73.879773	Highbush	2.65
2017-2018	10	Saint-Joachim-de-Shefford	45.398963	-72.466953	Highbush	0.36
2017-2018	11	Dunham	45.173640	-72.716914	Highbush	1.08
2017-2018	12	Saint-Pie	45.573006	-72.907351	Highbush	1.94
2017-2018	13	Saint-Alban	46.743196	-72.146185	Highbush	1.2
2017-2018	14	Deschambeaux	46.6784	-71.923194	Highbush	0.6
2017-2018	15	Saint-Nicolas	46.698469	-71.338383	Highbush	5.5
2017-2018	16	Sainte-Marie	46.468461	-70.961742	Highbush	5.9
2017-2018	17	Saint-Jude	45.783102	-73.001717	Highbush	1.85
2017-2018	18	Normandin	48.827920	-72.661830	Lowbush	31.2
2017-2018	19	Normandin	48.760931	-72.5302	Lowbush	200-500
2017-2018	20	Albanel	48.8424	-72.369139	Lowbush	200-500
2017-2018	21	St-Eugène	48.999361	-72.326000	Lowbush	200-500
2017-2018	22	Notre-Dame-de-Lorrette	49.019278	-72.402167	Lowbush	200-500
2017-2018	23	St-Augustin	48.834778	-71.852167	Lowbush	200-500
2017-2018	24	St-Méthode	48.758194	-72.374167	Lowbush	200-500
2018	25	St-Léon de Labrecque	48.6797	-71.6058	Lowbush	200-500
2018	26	Girardville	48.9958	-72.4757	Lowbush	200-500

## Sheet: Qc Plants sampled
Coding, coordinates and cultivar of blueberry plants sampled in Quebec, 2016-2018
Plant ID	Latitude	Longitude	Cultivar	Type
Qc1P1L3	45°15'17,6''N	072°43'51,3''W	Blueray	Highbush
Qc1P3A8	45°15'17,7''N	072°43'57,3''W	Blueray	Highbush
Qc1P3B2	45°15'17,7''N	072°43'57,2''W	Blueray	Highbush
Qc1P3B6	45°15'17,7''N	072°43'57,8''W	Blueray	Highbush
Qc1P3C2	45°15'17,6''N	072°43'56,4''W	Blueray	Highbush
Qc1P3C5	45°15'17,4''N	072°43'54,6''W	Blueray	Highbush
Qc2P1	45°05'44,2''N	072°51'28,2''W	Blueray	Highbush
Qc2P2	45°05'49,9''N	072°51'28,2''W	Blueray	Highbush
Qc2P3	45°05'43,7''N	072°51'28,1''W	Blueray	Highbush
Qc2P4	45°05'43,2''N	072°51'28,3''W	Blueray	Highbush
Qc2P5	45°05'42,7''N	072°51'28,3''W	Blueray	Highbush
Qc3R7P4	45°16'27,3''N	073°11'44,9''W	Patriot	Highbush
Qc3R7P5	45°16'27,7''N	073°11'44,6''W	Patriot	Highbush
Qc3R7P6	45°16'27,9''N	073°11'44,3''W	Patriot	Highbush
Qc3R8P4	45°16'27,2''N	073°11'45,0''W	Patriot	Highbush
Qc3R8P7	45°16'27,8''N	073°11'44,7''W	Patriot	Highbush
Qc4PR1-1	45°58'50,9''N	072°54'19,7''W	Patriot	Highbush
Qc4PR2-1	45°58'50,5''N	072°54'22,4''W	Patriot	Highbush
Qc4PR3-1	45°58'51,3''N	072°54'19,1''W	Patriot	Highbush
Qc4PR5-1	45°58'50,5''N	072°54'22,4''W	Blueray	Highbush
Qc4PR5-2	45°58'51,3''N	072°54'20,2''W	Blueray	Highbush
Qc4PR5-3	45°58'51,4''N	072°54'18,6''W	Blueray	Highbush
Qc4PR6-1	45°58'51,4''N	072°54'19,2''W	Blueray	Highbush
Qc4PR8-1	45°58'52,1''N	072°54'15,6''W	Patriot	Highbush
Qc4PR8-2	45°58'51,3''N	072°54'15,6''W	Patriot	Highbush
Qc4PR9-1	45°58'52,4''N	072°54'13,8''W	Patriot	Highbush
Qc4PR9-2	45°58'51,7''N	072°54'20,1''W	Patriot	Highbush
Qc4PR14-1	45°58'52,5''N	072°54'17,0"W	Blueray	Highbush
Qc4PR14-2	45°58'52,6"N	072°54'16,5"W	Blueray	Highbush
Qc4PR14-3	45°58'52,7"N	072°54'16,0"W	Blueray	Highbush
Qc6P1	45°04'22,1''N	073°33'44,2''W	Patriot	Highbush
Qc6P2	45°04'22,1''N	073°33'42,3''W	Patriot	Highbush
Qc6P3	45°04'22,2''N	073°33'42,9''W	Patriot	Highbush
Qc7P1	45°01'23,5''N	073°55'45,9''W	Bluecrop	Highbush
Qc7P2	45°01'23,8''N	073°55'45,5''W	Bluecrop	Highbush
Qc7P3	45°01'26,3''N	073°55'44,6''W	Patriot	Highbush
Qc7P4	45°01'26,0''N	073°55'43,2''W	Patriot	Highbush
Qc7P5	45°01'25,1''N	073°55'43,8''W	Bluecrop	Highbush
Qc7P6	45°01'24,8''N	073°55'45,5''W	Bluecrop	Highbush
Qc7P7	45°01'25,2''N	073°55'45,1''W	Bluecrop	Highbush
Qc8P1	45°03'27,2''N	073°53'12,9''W	Toro	Highbush
Qc8P2	45°03'28,3''N	073°53'15,3''W	Bluecrop	Highbush
Qc8P3	45°03'27,4''N	073°53'14,3''W	Bluecrop	Highbush
Qc8P4	45°03'27,7''N	073°53'13,6''W	Toro	Highbush
Qc8P5	43°03'27,0''N	073°53'15,1''W	Blueray	Highbush
Qc8P6	45°03'27,8''N	073°53'14,2''W	Bluecrop	Highbush
Qc8P7	45°03'29,6''N	073°53'14,8''W	Spartan	Highbush
Qc8P8	45°03'26,9''N	073°53'14,4''W	Bluecrop	Highbush
Qc9P1	45°04'14,0''N	073°52'48,0''W	Blueray	Highbush
Qc9P2	45°04'11,9''N	073°52'46,0''W	Blueray	Highbush
Qc9P3	45°04'10,7''N	073°52'44,7''W	Blueray	Highbush
Qc9P4	45°04'09,8''N	073°52'46,1''W	Bluecrop	Highbush
Qc9P5	45°04'11,0''N	073°52'47,3''W	Bluecrop	Highbush
Qc9P6	45°04'09,8''N	073°52'47,4''W	Bluecrop	Highbush
Qc9P7	45°04'10,2''N	073°52'48,0''W	Bluecrop	Highbush
Qc9P8	45°04'09,0''N	073°52'46,4''W	Bluecrop	Highbush
Qc9P9	45°04'09,2''N	073°52'45,6''W	Bluecrop	Highbush
Qc9P10	45°04'10,8''N	073°52'44,9''W	Blueray	Highbush
Qc9P11	45°04'10,3''N	073°52'44,4''W	Blueray	Highbush
Qc9P12	45°04'12,6''N	073°52'47,3''W	Blueray	Highbush
Qc9P13	45°04'10,8''N	073°52'42,7''W	Bluecrop	Highbush
Qc9P14	45°04'08,6''N	073°52'46,5''W	Bluecrop	Highbush
Qc9P15	45°04'09,8''N	073°52'47,7''W	Bluecrop	Highbush
Qc10P1	45°23'55,7''N	072°28'00,7''W	Draper	Highbush
Qc10P2	45°23'55,8''N	072°28'02,6''W	Northland	Highbush
Qc10P3	45°23'56,0''N	072°28'02,6''W	Patriot	Highbush
Qc10P4	45°23'56,8''N	072°28'00,2''W	Northland	Highbush
Qc10P5	45°23'56,8''N	072°28'00,3''W	Northland	Highbush
Qc10P6	45°23'56,3''N	072°27'59,9''W	Duke	Highbush
Qc11P1	45°10'26,3''N	072°43'00,2''W	Draper	Highbush
Qc11P2	45°10'26,9''N	072°42'57,5''W	Bluecrop	Highbush
Qc11P3	45°10'26,9''N	072°42'57,6''W	Bluecrop	Highbush
Qc11P4	45°10'24,7''N	072°42'57,7''W	Bluecrop	Highbush
Qc12P1	45°34'24,4''N	072°54'22,3''W	Blueray	Highbush
Qc12P2	45°34'24,1''N	072°54'23,1''W	Blueray	Highbush
Qc12P3	45°34'24,3''N	072°54'23,3''W	Patriot	Highbush
Qc12P4	45°34'24,4''N	072°54'25,0''W	Patriot	Highbush
Qc12P5	45°34'27,8''N	072°54'14,0''W	Unknown (wild plant)	Highbush
Qc12-P6	45°34'29,7''N	072°54'24,1''W	Blueray	Highbush
Qc13P1	46°44'37,0''N	072°08'47,0''W	Duke	Highbush
Qc13P2	46°44'36,9''N	072°08'47,2''W	Duke	Highbush
Qc13P3	46°44'35,6''N	072°08'47,2''W	Duke	Highbush
Qc13P4	46°44'35,7''N	072°08'46,5''W	Duke	Highbush
Qc13P5	46°44'35,5''N	072°08'46,9''W	Northland	Highbush
Qc13P6	46°44'36,5''N	072°08'47,9''W	Northland	Highbush
Qc13P7	46°44'35,8''N	072°08'46,4''W	Duke	Highbush
Qc13P8	46°44'34,5''N	072°08'46,0''W	Duke	Highbush
Qc13P9	46°44'34,2''N	072°08'46,9''W	Duke	Highbush
Qc14P1	46°40'42,8''N	071°55'21,2''W	Northblue	Highbush
Qc14P2	46°40'43,4''N	071°55'23,3''W	Northblue	Highbush
Qc14P3	46°40'41,3''N	071°55'24,1''W	Patriot	Highbush
Qc14P4	46°40'41,5''N	071°55'23,2''W	Patriot	Highbush
Qc14P5	46°40'41,8''N	071°55'23,3''W	Patriot	Highbush
Qc14P6	46°40'41,4''N	071°55'24,3''W	Patriot	Highbush
Qc14P7	46°40'41,8''N	071°55'24,6''W	Patriot	Highbush
Qc14P8	46°40'41,3''N	071°55'23,0''W	Patriot	Highbush
Qc14P9	46°40'41,0''N	071°55'23,9''W	Patriot	Highbush
Qc15P1	46°41'53,2''N	071°20'15,8''W	Duke	Highbush
Qc15P2	46°41'53,4''N	071°20'15,6''W	Duke	Highbush
Qc15P3	46°41'53,4''N	071°20'15,7''W	Duke	Highbush
Qc15P4	46°41'53,6''N	071°20'14,5''W	Duke	Highbush
Qc15P5	46°41'53,6''N	071°20'15,6''W	Duke	Highbush
Qc16P1	46°28'06,0''N	070°57'44,8''W	Patriot	Highbush
Qc16P2	46°28'06,0''N	070°57'44,7''W	Patriot	Highbush
Qc16P3	46°28'26,2''N	070°57'45,3''W	Patriot	Highbush
Qc16P4	46°28'06,0''N	070°57'45,3''W	Patriot	Highbush
Qc16P5	46°28'05,9''N	070°57'45,0''W	Patriot	Highbush
Qc17P1	45°46'59,5''N	073°00'07,1''W	Bluecrop	Highbush
Qc17P2	45°46'59,2''N	073°00'07,1''W	Patriot	Highbush
Qc17P3	45°46'59,2''N	073°00'06,8''W	Bluecrop	Highbush
Qc17P4	45°46'58,7''N	073°00'06,0''W	Patriot	Highbush
Qc17P5	45°06'58,0''N	073°00'04,3''W	Spartan	Highbush
Qc18P1	48°49'37,8''N	072°39'46,5''W	N.A	Lowbush
Qc18P2	48°49'38,1''N	072°39'45,2''W	N.A	Lowbush
Qc18P3	48°49'42,5''N	072°39'44,7''W	N.A	Lowbush
Qc18P4	48°49'43,4''N	072°39'43,2''W	N.A	Lowbush
Qc18P5	48°49'44,3''N	072°39'44,3''W	N.A	Lowbush
Qc18P6	48°49'44,6''N	072°39'42,7''W	N.A	Lowbush
Qc18P7	48°49'47,8''N	072°39'42,9''W	N.A	Lowbush
Qc18P8	48°49'48,2''N	072°39'41,2''W	N.A	Lowbush
Qc18P9	48°49'30,6''N	072°39'33,0''W	N.A	Lowbush
Qc18P10	48°49'29,8''N	072°39'31,7''W	N.A	Lowbush
Qc18P11	48°49'32,4''N	072°39'32,0''W	N.A	Lowbush
Qc18P12	48°49'32,1''N	072°39'30,8''W	N.A	Lowbush
Qc18P13	48°49'37,1''N	072°39'30,6''W	N.A	Lowbush
Qc18P14	48°49'35,6''N	072°39'29,6''W	N.A	Lowbush
Qc18P15	48°49'38,6''N	072°39'28,5''W	N.A	Lowbush
Qc18P16	48°49'38,6''N	072°39'29,5''W	N.A	Lowbush
Qc18P17	48°49'37,5''N	072°39'47,2''W	N.A	Lowbush
Qc18P18	48°49'37,9''N	072°39'47,7''W	N.A	Lowbush
Qc18P19	48°49'42,2''N	072°39'45,5''W	N.A	Lowbush
Qc18P20	48°49'43,2''N	072°39'43,8''W	N.A	Lowbush
Qc18P21	48°49'44,0''N	072°39'44,9''W	N.A	Lowbush
Qc18P22	48°49'44,4''N	072°39'43,4''W	N.A	Lowbush
Qc18P23	48°49'47,7''N	072°39'43,5''W	N.A	Lowbush
Qc18P24	48°49'47,9''N	072°39'42,1''W	N.A	Lowbush
Qc18P25	48°49'30,2''N	072°39'33,4''W	N.A	Lowbush
Qc18P26	48°49'29,5''N	072°39'32,3''W	N.A	Lowbush
Qc18P27	48°49'32,1''N	072°39'32,7''W	N.A	Lowbush
Qc18P28	48°49'31,9''N	072°39'31,5''W	N.A	Lowbush
Qc18P29	48°49'36,8''N	072°39'31,1''W	N.A	Lowbush
Qc18P30	48°49'35,4''N	072°39'30,3''W	N.A	Lowbush
Qc18P31	48°49'39,2''N	072°39'30,2''W	N.A	Lowbush
Qc18P32	48°49'38,3''N	072°39'29,1''W	N.A	Lowbush
Qc18P33	48°49'38,0''N	072°39'47,0''W	N.A	Lowbush
Qc18P34	48°49'38,4''N	072°39'45,4''W	N.A	Lowbush
Qc18P35	48°49'42,7''N	072°39'43,5''W	N.A	Lowbush
Qc18P36	48°49'43,7''N	072°39'43,5''W	N.A	Lowbush
Qc18P37	48°49'44,6''N	072°39'44,7''W	N.A	Lowbush
Qc18P38	48°49'44,9''N	072°39'43,1''W	N.A	Lowbush
Qc18P39	48°49'48,0''N	072°39'43,4''W	N.A	Lowbush
Qc18P40	48°49'48,4''N	072°39'41,8''W	N.A	Lowbush
Qc18P41	48°49'30,8''N	072°39'33,2''W	N.A	Lowbush
Qc18P42	48°49'30,0''N	072°39'33,2''W	N.A	Lowbush
Qc18P43	48°49'32,6''N	072°39'32,7''W	N.A	Lowbush
Qc18P44	48°49'32,4''N	072°39'31,2''W	N.A	Lowbush
Qc18P45	48°49'37,4''N	072°39'30,9''W	N.A	Lowbush
Qc18P46	48°49'35,9''N	072°39'30,0''W	N.A	Lowbush
Qc18P47	48°49'39,7''N	072°39'30,1''W	N.A	Lowbush
Qc18P48	48°49'38,8''N	072°39'28,8''W	N.A	Lowbush
Qc18P49	48°49'37,4''N	072°39'46,1''W	N.A	Lowbush
Qc18P50	48°49'37,8''N	072°39'44,5''W	N.A	Lowbush
Qc18P51	48°49'42,2''N	072°39'44,2''W	N.A	Lowbush
Qc18P52	48°49'43,1''N	072°39'42,7''W	N.A	Lowbush
Qc18P53	48°49'44,1''N	072°39'43,6''W	N.A	Lowbush
Qc18P54	48°49'44,2''N	072°39'42,2''W	N.A	Lowbush
Qc18P55	48°49'47,5''N	072°39'42,4''W	N.A	Lowbush
Qc18P56	48°49'47,9''N	072°39'40,9''W	N.A	Lowbush
Qc18P57	48°49'30,2''N	072°39'32,3''W	N.A	Lowbush
Qc18P58	48°49'29,4''N	072°39'31,2''W	N.A	Lowbush
Qc18P59	48°49'32,0''N	072°39'31,7''W	N.A	Lowbush
Qc18P60	48°49'31,9''N	072°39'30,4''W	N.A	Lowbush
Qc18P61	48°49'36,7''N	072°39'29,9''W	N.A	Lowbush
Qc18P62	48°49'35,3''N	072°39'29,1''W	N.A	Lowbush
Qc18P63	48°49'39,1''N	072°39'29,1''W	N.A	Lowbush
Qc18P64	48°49'38,3''N	072°39'28,3''W	N.A	Lowbush
Qc19P1	48°46'48,9''N	072°33'28,5''W	N.A	Lowbush
Qc19P2	48°46'48,5''N	072°33'29,3''W	N.A	Lowbush
Qc19P3	48°46'48,1''N	072°33'30,4''W	N.A	Lowbush
Qc19P4	48°46'48,2''N	072°33'30,4''W	N.A	Lowbush
Qc19P5	48°46'47,8''N	072°33'28,7''W	N.A	Lowbush
Qc19P6	48°47'07,2''N	072°33'41,9''W	N.A	Lowbush
Qc19P7	48°47'07,7''N	072°33'41,4''W	N.A	Lowbush
Qc19P8	48°47'07,5''N	072°33'40,4''W	N.A	Lowbush
Qc19P9	48°47'06,8''N	072°33'40,1''W	N.A	Lowbush
Qc19P10	48°47'06,2''N	072°33'39,8''W	N.A	Lowbush
Qc19P11	48°46'56,4''N	072°33'53,4''W	N.A	Lowbush
Qc19P12	48°46'56,2''N	072°33'52,5''W	N.A	Lowbush
Qc19P13	48°46'56,7''N	072°33'51,6''W	N.A	Lowbush
Qc19P14	48°46'56,9''N	072°33'51,1''W	N.A	Lowbush
Qc19P15	48°46'56,8''N	072°33'52,6''W	N.A	Lowbush
Qc19P16	48°47'34,8''N	072°33'37,9''W	N.A	Lowbush
Qc19P17	48°47'35,0''N	072°33'37,9''W	N.A	Lowbush
Qc19P18	48°47'35,5''N	072°33'37,7''W	N.A	Lowbush
Qc19P19	48°47'35,8''N	072°33'36,8''W	N.A	Lowbush
Qc19P20	48°47'35,0''N	072°33'36,5''W	N.A	Lowbush
Qc20P1	48°50'32,5''N	072°22'08,9''W	N.A	Lowbush
Qc20P2	48°50'32,6''N	072°22'08,4''W	N.A	Lowbush
Qc20P3	48°50'32,6''N	072°22'08,1''W	N.A	Lowbush
Qc20P4	48°50'32,3''N	072°22'08,4''W	N.A	Lowbush
Qc20P5	48°50'32,3''N	072°22'07,8''W	N.A	Lowbush
Qc20P6	48°50'20,4''N	072°22'36,1''W	N.A	Lowbush
Qc20P7	48°50'20,0''N	072°22'36,8''W	N.A	Lowbush
Qc20P8	48°50'20,0''N	072°22'37,3''W	N.A	Lowbush
Qc20P9	48°50'20,7''N	072°22'37,4''W	N.A	Lowbush
Qc20P10	48°50'21,2''N	072°22'37,3''W	N.A	Lowbush
Qc20P11	48°50'50,4''N	072°22'31,4''W	N.A	Lowbush
Qc20P12	48°50'49,9''N	072°22'31,7''W	N.A	Lowbush
Qc20P13	48°50'50,4''N	072°22'32,2''W	N.A	Lowbush
Qc20P14	48°50'50,7''N	072°22'32,6''W	N.A	Lowbush
Qc20P15	48°50'50,4''N	072°22'33,3''W	N.A	Lowbush
Qc20P16	48°51'01,9''N	072°22'37,6''W	N.A	Lowbush
Qc20P17	48°51'02,2''N	072°22'36,6''W	N.A	Lowbush
Qc20P18	48°51'01,8''N	072°22'35,8''W	N.A	Lowbush
Qc20P19	48°51'01,1''N	072°22'36,1''W	N.A	Lowbush
Qc20P20	48°51'00,7''N	072°22'36,9''W	N.A	Lowbush
Qc21P1	48°59'57,3''N	072°19'33,6''W	N.A	Lowbush
Qc21P2	48°59'57,0''N	072°19'34,6''W	N.A	Lowbush
Qc21P3	48°59'57,3''N	072°19'35,4''W	N.A	Lowbush
Qc21P4	48°59'57,7''N	072°19'34,6''W	N.A	Lowbush
Qc21P5	48°59'57,9''N	072°19'33,7''W	N.A	Lowbush
Qc21P6	48°59'58,8''N	072°19'33,7''W	N.A	Lowbush
Qc21P7	48°59'59,1''N	072°19'04,4''W	N.A	Lowbush
Qc21P8	48°59'59,7''N	072°19'04,1''W	N.A	Lowbush
Qc21P9	48°59'59,5''N	072°19'02,9''W	N.A	Lowbush
Qc21P10	48°59'59,3''N	072°19'02,0''W	N.A	Lowbush
Qc21P11	49°00'03,8''N	072°20'12,0''W	N.A	Lowbush
Qc21P12	49°00'04,1''N	072°20'12,5''W	N.A	Lowbush
Qc21P13	49°00'04,2''N	072°20'13,2''W	N.A	Lowbush
Qc21P14	49°00'04,7''N	072°20'12,3''W	N.A	Lowbush
Qc21P15	49°00'04,4''N	072°20'11,5''W	N.A	Lowbush
Qc21P16	48°59'57,2''N	072°20'58,3''W	N.A	Lowbush
Qc21P17	48°59'57,7''N	072°20'59,2''W	N.A	Lowbush
Qc21P18	48°59'58,4''N	072°20'58,7''W	N.A	Lowbush
Qc21P19	48°59'58,2''N	072°20'57,7''W	N.A	Lowbush
Qc21P20	48°59'57,4''N	072°20'57,5''W	N.A	Lowbush
Qc22P1	49°01'09,4''N	072°24'07,8''W	N.A	Lowbush
Qc22P2	49°01'09,8''N	072°24'08,1''W	N.A	Lowbush
Qc22P3	49°01'10,4''N	072°24'08,7''W	N.A	Lowbush
Qc22P4	49°01'10,6''N	072°24'08,0''W	N.A	Lowbush
Qc22P5	49°01'09,9''N	072°24'07,1''W	N.A	Lowbush
Qc22P6	49°00'23,0''N	072°22'45,2''W	N.A	Lowbush
Qc22P7	49°00'23,2''N	072°22'44,2''W	N.A	Lowbush
Qc22P8	49°00'23,8''N	072°22'43,3''W	N.A	Lowbush
Qc22P9	49°00'23,2''N	072°22'43,0''W	N.A	Lowbush
Qc22P10	49°00'22,7''N	072°22'43,2''W	N.A	Lowbush
Qc22P11	49°00'39,4''N	072°23'16,0''W	N.A	Lowbush
Qc22P12	49°00'39,3''N	072°23'16,5''W	N.A	Lowbush
Qc22P13	49°00'39,2''N	072°23'17,6''W	N.A	Lowbush
Qc22P14	49°00'38,6''N	072°23'17,5''W	N.A	Lowbush
Qc22P15	49°00'38,4''N	072°23'16,8''W	N.A	Lowbush
Qc22P16	49°00'52,3''N	072°23'51,3''W	N.A	Lowbush
Qc22P17	49°00'51,7''N	072°23'50,2''W	N.A	Lowbush
Qc22P18	49°00'51,0''N	072°23'51,0''W	N.A	Lowbush
Qc22P19	49°00'50,4''N	072°23'52,4''W	N.A	Lowbush
Qc22P20	49°00'51,4''N	072°23'52,3''W	N.A	Lowbush
Qc23P1	48°50'05,2''N	070°51'07,8''W	N.A	Lowbush
Qc23P2	48°50'04,6''N	071°51'08,2''W	N.A	Lowbush
Qc23P3	48°50'04,7''N	071°51'07,5''W	N.A	Lowbush
Qc23P4	48°50'05,3''N	071°51'06,9''W	N.A	Lowbush
Qc23P5	48°50'06,0''N	071°51'07,0''W	N.A	Lowbush
Qc23P6	48°50'02,9''N	071°51'31,0''W	N.A	Lowbush
Qc23P7	48°50'03,2''N	071°51'29,9''W	N.A	Lowbush
Qc23P8	48°50'02,6''N	071°51'29,9''W	N.A	Lowbush
Qc23P9	48°50'02,2''N	071°51'31,0''W	N.A	Lowbush
Qc23P10	48°50'02,3''N	071°51'31,9''W	N.A	Lowbush
Qc23P11	48°50'51,8''N	071°50'41,2''W	N.A	Lowbush
Qc23P12	48°50'52,4''N	071°50'41,1''W	N.A	Lowbush
Qc23P13	48°50'52,5''N	071°50'41,9''W	N.A	Lowbush
Qc23P14	48°50'52,5''N	071°50'42,6''W	N.A	Lowbush
Qc23P15	48°50'52,3''N	071°50'43,8''W	N.A	Lowbush
Qc23P16	48°51'19,2''N	071°50'46,3''W	N.A	Lowbush
Qc23P17	48°51'19,4''N	071°50'45,5''W	N.A	Lowbush
Qc23P18	48°51'19,9''N	071°50'44,6''W	N.A	Lowbush
Qc23P19	48°51'18,8''N	071°50'44,3''W	N.A	Lowbush
Qc23P20	48°51'18,4''N	071°50'45,9''W	N.A	Lowbush
Qc24P1	48°45'29,5''N	072°22'27,0''W	N.A	Lowbush
Qc24P2	48°45'29,1''N	072°22'26,7''W	N.A	Lowbush
Qc24P3	48°45'29,0''N	072°22'27,7''W	N.A	Lowbush
Qc24P4	48°45'28,6''N	072°22'27,2''W	N.A	Lowbush
Qc24P5	48°45'28,8''N	072°22'28,5''W	N.A	Lowbush
Qc24P6	48°45'52,5''N	072°21'53,2''W	N.A	Lowbush
Qc24P7	48°45'52,8''N	072°21'53,9''W	N.A	Lowbush
Qc24P8	48°45'53,8''N	072°21'55,2''W	N.A	Lowbush
Qc24P9	48°45'54,2''N	072°21'55,7''W	N.A	Lowbush
Qc24P11	48°47'18,2''N	072°21'48,5''W	N.A	Lowbush
Qc24P12	48°47'18,7''N	072°21'48,8''W	N.A	Lowbush
Qc24P13	48°47'18,4''N	072°21'49,5''W	N.A	Lowbush
Qc24P14	48°47'17,8''N	072°21'49,4''W	N.A	Lowbush
Qc24P15	48°47'18,0''N	072°21'47,9''W	N.A	Lowbush
Qc24P16	48°46'48,1''N	072°21'25,3''W	N.A	Lowbush
Qc24P17	48°46'47,4''N	072°21'25,0''W	N.A	Lowbush
Qc24P18	48°46'47,3''N	072°21'26,5''W	N.A	Lowbush
Qc24P19	48°46'48,2''N	072°21'26,9''W	N.A	Lowbush
Qc24P20	48°46'49,0''N	072°21'26,5''W	N.A	Lowbush
Qc25P1	48°40'47,5''N	071°32'21,6''W	N.A	Lowbush
Qc25P2	48°40'48,1''N	071°32'21,3''W	N.A	Lowbush
Qc25P3	48°40'48,7''N	071°32'20,8''W	N.A	Lowbush
Qc25P4	48°40'48,8''N	071°32'22,0''W	N.A	Lowbush
Qc25P5	48°40'48,0''N	071°32'22,7''W	N.A	Lowbush
Qc25P6	48°40'42,0''N	071°32'26,1''W	N.A	Lowbush
Qc25P7	48°40'42,2''N	071°32'26,3''W	N.A	Lowbush
Qc25P8	48°40'42,5''N	071°32'27,2''W	N.A	Lowbush
Qc25P9	48°40'42,7''N	071°32'26,5''W	N.A	Lowbush
Qc25P10	48°40'43,4''N	071°32'25,8''W	N.A	Lowbush
Qc26P1	48°59'45,9''N	072°28'33,7''W	N.A	Lowbush
Qc26P2	48°59'46,4''N	072°28'34,0''W	N.A	Lowbush
Qc26P3	48°59'46,2''N	072°28'33,0''W	N.A	Lowbush
Qc26P4	48°59'46,0''N	072°28'32,1''W	N.A	Lowbush
Qc26P5	48°59'45,3''N	072°28'32,5''W	N.A	Lowbush

## Sheet: NS Sampling sites
Sampling sites where blueberry samples were taken, Nova Scotia, 2016-2018
Samples taken in	Site	Latitude	Longitude	Type of crop
2016, 2017, 2018	NS1	64.858	45.023	Highbush
2016, 2017	NS2	64.475	45.111	Highbush
2016	NS6	64.697	45.109	Highbush
2016	NS7	64.658	45.082	Highbush

## Sheet: NS Plants sampled
Coding, coordinates and cultivar of blueberry plants sampled in Nova Scotia, 2016-2018
Plant ID	Latitude	Longitude	Cultivar	Type
NS1P1	-64.8579	45.023	Liberty	Highbush Blueberry
NS1P2	-64.8579	45.023		Highbush Blueberry
NS1P3	-64.8582	45.0238		Highbush Blueberry
NS1P4	-64.8574	45.023	Blue Gold	Highbush Blueberry
NS1P5	-64.8579	45.0243		Highbush Blueberry
NS2P1	-64.4757	45.023		Highbush Blueberry
NS2P2	-64.4754	45.1327		Highbush Blueberry
NS2P3	-64.4753	45.1329		Highbush Blueberry
NS2P4	-64.4746	45.1333		Highbush Blueberry
NS2P5	-64.476	45.1332		Highbush Blueberry
NS6P1	-64.6973	45.1092		Highbush Blueberry
NS6P2	-64.6972	45.1088		Highbush Blueberry
NS6P3	-64.6971	45.1092		Highbush Blueberry			liberty
NS6P4	-64.6969	45.1092		Highbush Blueberry			blue gold
NS7P1	-64.658	45.0818		Highbush Blueberry			duke
NS7P2	-64.6583	45.0819		Highbush Blueberry			burlington
NS7P3	-64.6582	45.082		Highbush Blueberry
