# Supplementary material for: Detection of blueberry stunt phytoplasma in Eastern Canada using cpn60-based molecular diagnostic assays
Source: Sci Rep. 2021 Nov 11;11:22118. doi: 10.1038/s41598-021-01439-4 (PMC8586236; doi:10.1038/s41598-021-01439-4)
Supplement: Supplementary file 4 — Supplementary Information 4. [file 41598_2021_1439_MOESM4_ESM.xlsx]

## Sheet: 2016-all
sample-id-new	collection-date	Plant	tissue	LAMP-colorimetric	LAMP_isothermal-Tp_min	LAMP_isothermal-Ta_°C	LAMP-call	final-call	Province	Site
NS6P3	2016-07-26	Highbush Blueberry	leaf	pos	15.75	82.27	pos	pos	NS	NS6
NS6P4	2016-07-26	Highbush Blueberry	leaf	pos	15.75	82.08	pos	pos	NS	NS6
NS6P4	2016-07-26	Highbush Blueberry	leaf	pos	15.75	82.31	pos	pos	NS	NS6
NS6P4	2016-07-26	Highbush Blueberry	leaf	neg	NT		neg	neg	NS	NS6
NS6P4	2016-07-26	Highbush Blueberry	leaf	pos	16	82.08	pos	pos	NS	NS6
NS7P1	2016-07-26	Highbush Blueberry	leaf	neg	neg		neg	neg	NS	NS7
NS7P1	2016-07-26	Highbush Blueberry	leaf	neg	NT		neg	neg	NS	NS7
NS7P1	2016-07-26	Highbush Blueberry	leaf	neg	NT		neg	neg	NS	NS7
NS7P1	2016-07-26	Highbush Blueberry	leaf	neg	NT		neg	neg	NS	NS7
NS7P2	2016-07-26	Highbush Blueberry	fruit	neg	neg		neg	neg	NS	NS7
NS7P2	2016-07-26	Highbush Blueberry	leaf	neg	NT		neg	neg	NS	NS7
NS7P2	2016-07-26	Highbush Blueberry	leaf	neg	NT		neg	neg	NS	NS7
NS7P2	2016-07-26	Highbush Blueberry	leaf	neg	NT		neg	neg	NS	NS7
NS7P2	2016-07-26	Highbush Blueberry	leaf	neg	NT		neg	neg	NS	NS7
NS7P3	2016-07-26	Highbush Blueberry	leaf	neg	NT		neg	neg	NS	NS7
NS2P2	2016-07-18	Highbush Blueberry	fruit	neg	NT		neg	neg	NS	NS2
NS2P2	2016-07-18	Highbush Blueberry	healthy leaf	pos	neg		neg	neg	NS	NS2
NS2P3	2016-07-18	Highbush Blueberry	leaf	pos	neg		neg	neg	NS	NS2
NS2P3	2016-07-18	Highbush Blueberry	fruit	neg	NT		neg	neg	NS	NS2
NS2P3	2016-07-18	Highbush Blueberry	healthy leaf	neg	NT		neg	neg	NS	NS2
NS2P4	2016-07-18	Highbush Blueberry	leaf	neg	NT		neg	neg	NS	NS2
NS2P4	2016-07-18	Highbush Blueberry	fruit	neg	NT		neg	neg	NS	NS2
NS2P4	2016-07-18	Highbush Blueberry	healthy leaf	pos	neg		neg	neg	NS	NS2
NS2P5	2016-07-18	Highbush Blueberry	leaf	pos	neg		neg	neg	NS	NS2
NS2P5	2016-07-18	Highbush Blueberry	fruit	neg	NT		neg	neg	NS	NS2
NS2P5	2016-07-18	Highbush Blueberry	healthy leaf	neg	NT		neg	neg	NS	NS2
Qc1P1L3	2016-07-19	Highbush blueberry	leaf	pos	14.75	81.99	pos	pos	QC	Qc1
Qc1P1L3	2016-07-19	Highbush blueberry	twig	pos	14.75	81.84	pos	pos	QC	Qc1
Qc1P3A8	2016-07-19	Highbush blueberry	leaf	neg	NT		neg	neg	QC	Qc1
Qc1P3B2	2016-07-19	Highbush blueberry	leaf	neg	NT		neg	neg	QC	Qc1
Qc1P3B2	2016-07-19	Highbush blueberry	fruit	pos	18	81.71	pos	pos	QC	Qc1
Qc1P3B6	2016-07-19	Highbush blueberry	leaf	neg	NT		neg	neg	QC	Qc1
Qc1P3B6	2016-07-19	Highbush blueberry	fruit	pos (weak)	15	81.76	pos	pos	QC	Qc1
Qc1P3C2	2016-07-19	Highbush blueberry	leaf	neg	NT		neg	neg	QC	Qc1
Qc1P3C2	2016-07-19	Highbush blueberry	fruit	neg	NT		neg	neg	QC	Qc1
Qc1P3C5	2016-07-19	Highbush blueberry	leaf	pos (weak)	22.75	81.65	pos	pos	QC	Qc1
Qc1P3C5	2016-07-19	Highbush blueberry	fruit	pos	16.25	81.75	pos	pos	QC	Qc1
Qc2P1	2016-07-19	Highbush blueberry	leaf	neg	NT		neg	neg	QC	Qc2
Qc2P1	2016-07-19	Highbush blueberry	fruit	neg	NT		neg	neg	QC	Qc2
Qc2P2	2016-07-19	Highbush blueberry	leaf	neg	NT		neg	neg	QC	Qc2
Qc2P3	2016-07-19	Highbush blueberry	leaf	neg	NT		neg	neg	QC	Qc2
Qc2P3	2016-07-19	Highbush blueberry	fruit	pos	neg		neg	neg	QC	Qc2
Qc2P4	2016-07-19	Highbush blueberry	leaf	neg	NT		neg	neg	QC	Qc2
Qc2P5	2016-07-19	Highbush blueberry	leaf	neg	NT		neg	neg	QC	Qc2
Qc2P5	2016-07-19	Highbush blueberry	twig	neg	NT		neg	neg	QC	Qc2
Qc3R7P4	2016-07-19	Highbush blueberry	leaf	neg	NT		neg	neg	QC	Qc3
Qc3R7P4	2016-07-19	Highbush blueberry	fruit	neg	NT		neg	neg	QC	Qc3
Qc3R7P5	2016-07-19	Highbush blueberry	leaf	neg	NT		neg	neg	QC	Qc3
Qc3R7P5	2016-07-19	Highbush blueberry	fruit	pos (weak)	neg		neg	neg	QC	Qc3
Qc3R7P6	2016-07-19	Highbush blueberry	leaf	neg	NT		neg	neg	QC	Qc3
Qc3R7P6	2016-07-19	Highbush blueberry	fruit	neg	NT		neg	neg	QC	Qc3
Qc3R7P7	2016-07-19	Highbush blueberry	leaf	neg	NT		neg	neg	QC	Qc3
Qc3R7P7	2016-07-19	Highbush blueberry	fruit	neg	NT		neg	neg	QC	Qc3
Qc3R8P4	2016-07-19	Highbush blueberry	leaf	neg	NT		neg	neg	QC	Qc3
Qc3R8P4	2016-07-19	Highbush blueberry	fruit	neg	NT		neg	neg	QC	Qc3
Qc4PR71	2016-07-19	Highbush blueberry	root	neg	neg		neg	neg	QC	Qc4
Qc4PR21	2016-07-19	Highbush blueberry	leaf	neg	NT		neg	neg	QC	Qc4
Qc4PR21	2016-07-19	Highbush blueberry	fruit	neg	NT		neg	neg	QC	Qc4
Qc4PR51	2016-07-19	Highbush blueberry	root	pos	13.5	82.09	pos	pos	QC	Qc4
Qc4PR61	2016-07-19	Highbush blueberry	leaf	pos	15	82.19	pos	pos	QC	Qc4
Qc4PR61	2016-07-19	Highbush blueberry	fruit	pos	14.75	82.13	pos	pos	QC	Qc4
Qc4PR81	2016-07-19	Highbush blueberry	leaf	neg	NT		neg	neg	QC	Qc4
Qc4PR81	2016-07-19	Highbush blueberry	fruit	neg	NT		neg	neg	QC	Qc4
Qc4PR91	2016-07-19	Highbush blueberry	leaf	neg	NT		neg	neg	QC	Qc4
Qc4PR91	2016-07-19	Highbush blueberry	fruit	pos	neg		neg	neg	QC	Qc4
NS6P1	2016-07-26	Highbush Blueberry	fruit	pos	14	82.19	pos	pos	NS	NS6
NS6P1	2016-07-26	Highbush Blueberry	leaf	neg	17.75	82.29	pos	pos	NS	NS6
NS6P1	2016-07-26	Highbush Blueberry	leaf	neg	NT		neg	neg	NS	NS6
NS6P1	2016-07-26	Highbush Blueberry	leaf	pos	15.5	82.04	pos	pos	NS	NS6
NS6P1	2016-07-26	Highbush Blueberry	leaf	pos	15.25	82.18	pos	pos	NS	NS6
NS6P2	2016-07-26	Highbush Blueberry	fruit	pos	16	82.03	pos	pos	NS	NS6
NS6P2	2016-07-26	Highbush Blueberry	leaf	neg	NT		neg	neg	NS	NS6
NS6P2	2016-07-26	Highbush Blueberry	leaf	pos	15.75	82.23	pos	pos	NS	NS6
NS6P2	2016-07-26	Highbush Blueberry	leaf	pos	15.75	82.13	pos	pos	NS	NS6
NS6P2	2016-07-26	Highbush Blueberry	leaf	pos	21.25	81.88	pos	pos	NS	NS6
NS6P3	2016-07-26	Highbush Blueberry	fruit	pos	15.75	82.07	pos	pos	NS	NS6
NS6P3	2016-07-26	Highbush Blueberry	leaf	pos	16.5	82.08	pos	pos	NS	NS6
NS6P3	2016-07-26	Highbush Blueberry	leaf	pos	20	81.98	pos	pos	NS	NS6
NS6P3	2016-07-26	Highbush Blueberry	leaf	neg	NT		neg	neg	NS	NS6
NS7P3	2016-07-26	Highbush Blueberry	leaf	pos (weak)	18.5	82.28	pos	pos	NS	NS7
NS7P3	2016-07-26	Highbush Blueberry	leaf	pos	19.25	82.27	pos	pos	NS	NS7
NS7P3	2016-07-26	Highbush Blueberry	leaf	pos	18.25	82.22	pos	pos	NS	NS7
Qc1P1L3	2016-07-26	Highbush blueberry	leaf	neg	NT		neg	neg	QC	Qc1
Qc1P3A8	2016-07-26	Highbush blueberry	leaf	pos	neg		neg	neg	QC	Qc1
Qc1P3B2	2016-07-26	Highbush blueberry	leaf	neg	NT		neg	neg	QC	Qc1
Qc1P3B2	2016-07-26	Highbush blueberry	fruit	pos	neg		neg	neg	QC	Qc1
Qc1P3B6	2016-07-26	Highbush blueberry	leaf	pos	18.25	82.43	pos	pos	QC	Qc1
Qc1P3B6	2016-07-26	Highbush blueberry	fruit	neg	NT		neg	neg	QC	Qc1
Qc1P3C2	2016-07-26	Highbush blueberry	leaf	pos	neg		neg	neg	QC	Qc1
Qc1P3C2	2016-07-26	Highbush blueberry	fruit	neg	NT		neg	neg	QC	Qc1
Qc1P3C5	2016-07-26	Highbush blueberry	leaf	neg	NT		neg	neg	QC	Qc1
Qc1P3C5	2016-07-26	Highbush blueberry	fruit	pos	17.25	82.29	pos	pos	QC	Qc1
Qc2P1	2016-07-26	Highbush blueberry	leaf	neg	NT		neg	neg	QC	Qc2
Qc2P1	2016-07-26	Highbush blueberry	fruit	neg	NT		neg	neg	QC	Qc2
Qc2P2	2016-07-26	Highbush blueberry	leaf	pos	neg		neg	neg	QC	Qc2
Qc2P2	2016-07-26	Highbush blueberry	fruit	neg	NT		neg	neg	QC	Qc2
Qc2P3	2016-07-26	Highbush blueberry	leaf	neg	NT		neg	neg	QC	Qc2
Qc2P3	2016-07-26	Highbush blueberry	fruit	neg	NT		neg	neg	QC	Qc2
Qc2P4	2016-07-26	Highbush blueberry	leaf	neg	NT		neg	neg	QC	Qc2
Qc2P5	2016-07-26	Highbush blueberry	leaf	neg	NT		neg	neg	QC	Qc2
Qc2P5	2016-07-26	Highbush blueberry	fruit	pos	neg		neg	neg	QC	Qc2
Qc3R7P4	2016-07-26	Highbush blueberry	leaf	neg	NT		neg	neg	QC	Qc3
Qc3R7P4	2016-07-26	Highbush blueberry	fruit	neg	NT		neg	neg	QC	Qc3
Qc3R7P5	2016-07-26	Highbush blueberry	leaf	neg	NT		neg	neg	QC	Qc3
Qc3R7P5	2016-07-26	Highbush blueberry	fruit	neg	NT		neg	neg	QC	Qc3
Qc3R7P6	2016-07-26	Highbush blueberry	leaf	neg	NT		neg	neg	QC	Qc3
Qc3R7P6	2016-07-26	Highbush blueberry	fruit	neg	NT		neg	neg	QC	Qc3
Qc3R7P7	2016-07-26	Highbush blueberry	leaf	neg	NT		neg	neg	QC	Qc3
Qc3R7P7	2016-07-26	Highbush blueberry	fruit	neg	NT		neg	neg	QC	Qc3
Qc3R8P4	2016-07-26	Highbush blueberry	leaf	neg	NT		neg	neg	QC	Qc3
Qc3R8P4	2016-07-26	Highbush blueberry	fruit	neg	NT		neg	neg	QC	Qc3
Qc4PR21	2016-07-26	Highbush blueberry	leaf	neg	NT		neg	neg	QC	Qc4
Qc4PR21	2016-07-26	Highbush blueberry	fruit	neg	NT		neg	neg	QC	Qc4
Qc4PR2Plant25	2016-07-26	Highbush blueberry	WB	neg	NT		neg	neg	QC	Qc4
Qc4PR2Poteau7	2016-07-26	Highbush blueberry	WB	neg	NT		neg	neg	QC	Qc4
Qc4PR3Poteau2	2016-07-26	Highbush blueberry	WB	pos	neg		neg	neg	QC	Qc4
Qc4PR61	2016-07-26	Highbush blueberry	leaf	pos	17.5	82.23	pos	pos	QC	Qc4
Qc4PR61	2016-07-26	Highbush blueberry	fruit	pos	14	82.28	pos	pos	QC	Qc4
Qc4PR81	2016-07-26	Highbush blueberry	leaf	neg	NT		neg	neg	QC	Qc4
Qc4PR81	2016-07-26	Highbush blueberry	fruit	neg	NT		neg	neg	QC	Qc4
Qc4PR91	2016-07-26	Highbush blueberry	leaf	neg	NT		neg	neg	QC	Qc4
Qc4PR91	2016-07-26	Highbush blueberry	fruit	neg	NT		neg	neg	QC	Qc4
NS1H	2016-06-28	Highbush Blueberry	healthy leaf	neg	NT		neg	neg	NS	NS1
NS1-hopper	2016-06-28	Highbush Blueberry	insect	pos	NT		pos	pos	NS	NS1
NS1P1	2016-06-28	Highbush Blueberry	leaf	neg	NT		neg	neg	NS	NS1
NS1P2	2016-06-28	Highbush Blueberry	leaf	neg	NT		neg	neg	NS	NS1
NS1P3	2016-06-28	Highbush Blueberry	leaf	neg	NT		neg	neg	NS	NS1
NS1P4	2016-06-28	Highbush Blueberry	leaf	pos	NT		pos	pos	NS	NS1
NS1P5	2016-06-28	Highbush Blueberry	leaf	neg	NT		neg	neg	NS	NS1
NS2H	2016-06-28	Highbush Blueberry	healthy leaf	neg	NT		neg	neg	NS	NS2
NS2P1	2016-06-28	Highbush Blueberry	leaf	pos	NT		pos	pos	NS	NS2
NS2P1	2016-06-28	Highbush Blueberry	Blossom	neg	NT		neg	neg	NS	NS2
NS2P2	2016-06-28	Highbush Blueberry	leaf	pos	NT		pos	pos	NS	NS2
NS2P2	2016-06-28	Highbush Blueberry	Blossom	neg	NT		neg	neg	NS	NS2
NS2P3	2016-06-28	Highbush Blueberry	leaf	pos	NT		pos	pos	NS	NS2
NS2P3	2016-06-28	Highbush Blueberry	Blossom	pos	NT		pos	pos	NS	NS2
NS2P4	2016-06-28	Highbush Blueberry	leaf	neg	NT		neg	neg	NS	NS2
NS2P4	2016-06-28	Highbush Blueberry	Blossom	pos	NT		pos	pos	NS	NS2
NS2P5	2016-06-28	Highbush Blueberry	leaf	pos	NT		pos	pos	NS	NS2
Qc1P1L3	2016-06-28	Highbush blueberry	leaf	pos	14.5	82.3	pos	pos	QC	Qc1
Qc1P1L3	2016-06-28	Highbush blueberry	fruit	pos	12.75	82.1	pos	pos	QC	Qc1
Qc1P1L3	2016-06-28	Highbush blueberry	twig	pos	14.5	82.2	pos	pos	QC	Qc1
Qc1P3A8	2016-06-28	Highbush blueberry	leaf	neg	NT		neg	neg	QC	Qc1
Qc1P3B2	2016-06-28	Highbush blueberry	leaf	pos	20	82	pos	pos	QC	Qc1
Qc1P3B6	2016-06-28	Highbush blueberry	leaf						QC
Qc1P3C2	2016-06-28	Highbush blueberry	leaf	neg	NT		neg	neg	QC	Qc1
Qc1P3C5	2016-06-28	Highbush blueberry	leaf	neg	NT		neg	neg	QC	Qc1
Qc2P1	2016-06-28	Highbush blueberry	leaf	neg	NT		neg	neg	QC	Qc2
Qc2P2	2016-06-28	Highbush blueberry	leaf	neg	NT		neg	neg	QC	Qc2
Qc2P3	2016-06-28	Highbush blueberry	leaf	neg	NT		neg	neg	QC	Qc2
Qc2P3	2016-06-28	Highbush blueberry	fruit	neg	NT		neg	neg	QC	Qc2
Qc2P4	2016-06-28	Highbush blueberry	leaf	neg	NT		neg	neg	QC	Qc2
Qc2P5	2016-06-28	Highbush blueberry	leaf	neg	NT		neg	neg	QC	Qc2
Qc1P1L3	2016-07-05	Highbush blueberry	leaf	pos	14.5	82.4	pos	pos	QC	Qc1
Qc1P3B2	2016-07-05	Highbush blueberry	leaf	neg	NT		neg	neg	QC	Qc1
Qc1P3B6	2016-07-05	Highbush blueberry	leaf						QC
Qc1P3C2	2016-07-05	Highbush blueberry	leaf	pos	neg		neg	neg	QC	Qc1
Qc1P3C5	2016-07-05	Highbush blueberry	leaf	neg	NT		neg	neg	QC	Qc1
Qc2P1	2016-07-05	Highbush blueberry	leaf	neg	NT		neg	neg	QC	Qc2
Qc2P2	2016-07-05	Highbush blueberry	leaf	neg	NT		neg	neg	QC	Qc2
Qc2P3	2016-07-05	Highbush blueberry	leaf	neg	NT		neg	neg	QC	Qc2
Qc2P4	2016-07-05	Highbush blueberry	leaf	neg	NT		neg	neg	QC	Qc2
Qc2P5	2016-07-05	Highbush blueberry	twig	neg	NT		neg	neg	QC	Qc2
Qc2P5	2016-07-05	Highbush blueberry	fruit	neg	NT		neg	neg	QC	Qc2
Qc2P5	2016-07-05	Highbush blueberry	leaf	neg	NT		neg	neg	QC	Qc2
Qc3R7P4	2016-07-05	Highbush blueberry	leaf	neg	NT		neg	neg	QC	Qc3
Qc3R7P5	2016-07-05	Highbush blueberry	leaf	neg	NT		neg	neg	QC	Qc3
Qc3R7P6	2016-07-05	Highbush blueberry	leaf	neg	NT		neg	neg	QC	Qc3
Qc3R7P7	2016-07-05	Highbush blueberry	leaf	neg	NT		neg	neg	QC	Qc3
Qc3R8P4	2016-07-05	Highbush blueberry	leaf	neg	NT		neg	neg	QC	Qc3
Qc1P1L3	2016-07-12	Highbush blueberry	leaf	pos	15.5	82.6	pos	pos	QC	Qc1
Qc1P1L3	2016-07-12	Highbush blueberry	twig	pos	23	82.4	pos	pos	QC	Qc1
Qc1P3A8	2016-07-12	Highbush blueberry	leaf	neg	NT		neg	neg	QC	Qc1
Qc1P3B2	2016-07-12	Highbush blueberry	leaf	pos	neg		neg	neg	QC	Qc1
Qc1P3B6	2016-07-12	Highbush blueberry	leaf	pos	neg		neg	neg	QC	Qc1
Qc1P3C2	2016-07-12	Highbush blueberry	leaf	neg	NT		neg	neg	QC	Qc1
Qc1P3C5	2016-07-12	Highbush blueberry	leaf	neg	NT		neg	neg	QC	Qc1
Qc1P3C5	2016-07-12	Highbush blueberry	twig	neg	NT		neg	neg	QC	Qc1
Qc1P3C5	2016-07-12	Highbush blueberry	fruit	pos	15.75	82.5	pos	pos	QC	Qc1
Qc2P1	2016-07-12	Highbush blueberry	leaf	neg	NT		neg	neg	QC	Qc2
Qc2P2	2016-07-12	Highbush blueberry	leaf	neg	NT		neg	neg	QC	Qc2
Qc2P3	2016-07-12	Highbush blueberry	leaf	neg	NT		neg	neg	QC	Qc2
Qc2P4	2016-07-12	Highbush blueberry	leaf	neg	NT		neg	neg	QC	Qc2
Qc2P5	2016-07-12	Highbush blueberry	leaf	neg	NT		neg	neg	QC	Qc2
Qc3R7P4	2016-07-12	Highbush blueberry	leaf	neg	NT		neg	neg	QC	Qc3
Qc3R7P5	2016-07-12	Highbush blueberry	leaf	neg	NT		neg	neg	QC	Qc3
Qc3R7P6	2016-07-12	Highbush blueberry	leaf	neg	NT		neg	neg	QC	Qc3
Qc3R7P7	2016-07-12	Highbush blueberry	leaf	neg	NT		neg	neg	QC	Qc3
Qc3R8P4	2016-07-12	Highbush blueberry	leaf	neg	NT		neg	neg	QC	Qc3
Qc4PR21	2016-07-12	Highbush blueberry	leaf	neg	NT		neg	neg	QC	Qc4
Qc4PR21	2016-07-12	Highbush blueberry	WB	neg	NT		neg	neg	QC	Qc4
Qc4PR61	2016-07-12	Highbush blueberry	leaf	pos	20.75	82.5	pos	pos	QC	Qc4
Qc4PR81	2016-07-12	Highbush blueberry	leaf	neg	NT		neg	neg	QC	Qc4
Qc4PR91	2016-07-12	Highbush blueberry	leaf	neg	NT		neg	neg	QC	Qc4
Qc4-unknown	2016-07-12	Highbush blueberry	WB	neg	NT		neg	neg	QC	Qc4
NS1P1	2016-07-18	Highbush Blueberry	healthy leaf	neg	NT		neg	neg	NS	NS1
NS1P2	2016-07-18	Highbush Blueberry	healthy leaf	neg	NT		neg	neg	NS	NS1
NS1P3	2016-07-18	Highbush Blueberry	healthy leaf	neg	NT		neg	neg	NS	NS1
NS1P4	2016-07-18	Highbush Blueberry	healthy leaf	neg	NT		neg	neg	NS	NS1
NS1P5	2016-07-18	Highbush Blueberry	healthy leaf	neg	NT		neg	neg	NS	NS1
NS1P1	2016-07-18	Highbush Blueberry	leaf	pos	17.25	82.29	pos	pos	NS	NS1
NS1P1	2016-07-18	Highbush Blueberry	fruit	pos	13.5	82.19	pos	pos	NS	NS1
NS1P2	2016-07-18	Highbush Blueberry	leaf	neg	neg		neg	pos	NS	NS1
NS1P2	2016-07-18	Highbush Blueberry	fruit	neg	18	82.23	pos	pos	NS	NS1
NS1P3	2016-07-18	Highbush Blueberry	leaf	pos	14.75	82.25	pos	pos	NS	NS1
NS1P3	2016-07-18	Highbush Blueberry	fruit	pos	12.25	82.25	pos	pos	NS	NS1
NS1P4	2016-07-18	Highbush Blueberry	leaf	pos	15.5	82.14	pos	pos	NS	NS1
NS1P4	2016-07-18	Highbush Blueberry	fruit	pos	13.5	82.19	pos	pos	NS	NS1
NS1P5	2016-07-18	Highbush Blueberry	leaf	neg	NT		neg	neg	NS	NS1
NS2P1	2016-07-18	Highbush Blueberry	leaf	neg	NT		neg	neg	NS	NS2
NS2P1	2016-07-18	Highbush Blueberry	fruit	neg	NT		neg	neg	NS	NS2
NS2P1	2016-07-18	Highbush Blueberry	healthy leaf	neg	NT		neg	neg	NS	NS2
NS2P2	2016-07-18	Highbush Blueberry	leaf	neg	NT		neg	neg	NS	NS2
NS1P1	2016-08-02	Highbush Blueberry	healthy leaf	neg	NT		neg	neg	NS	NS1
NS1P2	2016-08-02	Highbush Blueberry	healthy leaf	neg	NT		neg	neg	NS	NS1
NS1P3	2016-08-02	Highbush Blueberry	healthy leaf	neg	NT		neg	neg	NS	NS1
NS1P4	2016-08-02	Highbush Blueberry	healthy leaf	pos (weak)	neg		neg	neg	NS	NS1
NS1P5	2016-08-02	Highbush Blueberry	healthy leaf	pos	15.25	82.38	pos	pos	NS	NS1
NS1P1	2016-08-02	Highbush Blueberry	leaf	pos	14.75	82.18	pos	pos	NS	NS1
NS1P1	2016-08-02	Highbush Blueberry	fruit	pos	13.25	82.1	pos	pos	NS	NS1
NS1P2	2016-08-02	Highbush Blueberry	leaf	neg	NT		neg	neg	NS	NS1
NS1P2	2016-08-02	Highbush Blueberry	fruit	neg	NT		neg	neg	NS	NS1
NS1P3	2016-08-02	Highbush Blueberry	leaf	pos	15.75	82.29	pos	pos	NS	NS1
NS1P3	2016-08-02	Highbush Blueberry	fruit	pos	13.25	82.18	pos	pos	NS	NS1
NS1P4	2016-08-02	Highbush Blueberry	leaf	pos (weak)	17	82.23	pos	pos	NS	NS1
NS1P4	2016-08-02	Highbush Blueberry	fruit	pos	14	82.23	pos	pos	NS	NS1
NS1P5	2016-08-02	Highbush Blueberry	leaf	pos (weak)	neg		neg	neg	NS	NS1
NS1P5	2016-08-02	Highbush Blueberry	fruit	neg	NT		neg	neg	NS	NS1
NS2P1	2016-08-02	Highbush Blueberry	leaf	neg	NT		neg	neg	NS	NS2
NS2P1	2016-08-02	Highbush Blueberry	fruit	pos (weak)	neg		neg	neg	NS	NS2
NS2P1	2016-08-02	Highbush Blueberry	healthy leaf	pos (weak)	neg		neg	neg	NS	NS2
NS2P2	2016-08-02	Highbush Blueberry	leaf	neg	NT		neg	neg	NS	NS2
NS2P2	2016-08-02	Highbush Blueberry	fruit	neg	NT		neg	neg	NS	NS2
NS2P2	2016-08-02	Highbush Blueberry	healthy leaf	neg	NT		neg	neg	NS	NS2
NS2P3	2016-08-02	Highbush Blueberry	leaf	neg	NT		neg	neg	NS	NS2
NS2P3	2016-08-02	Highbush Blueberry	fruit	neg	NT		neg	neg	NS	NS2
NS2P3	2016-08-02	Highbush Blueberry	healthy leaf	neg	NT		neg	neg	NS	NS2
NS2P4	2016-08-02	Highbush Blueberry	leaf	neg	NT		neg	neg	NS	NS2
NS2P4	2016-08-02	Highbush Blueberry	fruit	neg	NT		neg	neg	NS	NS2
NS2P4	2016-08-02	Highbush Blueberry	healthy leaf	neg	NT		neg	neg	NS	NS2
NS2P5	2016-08-02	Highbush Blueberry	leaf	neg	NT		neg	neg	NS	NS2
NS2P5	2016-08-02	Highbush Blueberry	fruit	neg	NT		neg	neg	NS	NS2
NS2P5	2016-08-02	Highbush Blueberry	healthy leaf	neg	NT		neg	neg	NS	NS2
Qc1P1L3	2016-08-02	Highbush blueberry	leaf	pos	16.25	82.29	pos	pos	QC	Qc1
Qc1P1L3	2016-08-02	Highbush blueberry	twig	pos	19.5	82.34	pos	pos	QC	Qc1
Qc1P3A8	2016-08-02	Highbush blueberry	leaf	neg	NT		neg	neg	QC	Qc1
Qc1P3B2	2016-08-02	Highbush blueberry	leaf	neg	NT		neg	neg	QC	Qc1
Qc1P3B2	2016-08-02	Highbush blueberry	fruit	neg	NT		neg	neg	QC	Qc1
Qc1P3B6	2016-08-02	Highbush blueberry	leaf	neg	NT		neg	neg	QC	Qc1
Qc1P3B6	2016-08-02	Highbush blueberry	fruit	pos	19.5	82.4	pos	pos	QC	Qc1
Qc1P3C2	2016-08-02	Highbush blueberry	leaf	neg	NT		neg	neg	QC	Qc1
Qc1P3C2	2016-08-02	Highbush blueberry	fruit	pos	neg		neg	neg	QC	Qc1
Qc1P3C5	2016-08-02	Highbush blueberry	leaf	neg	NT		neg	neg	QC	Qc1
Qc1P3C5	2016-08-02	Highbush blueberry	fruit	neg	NT		neg	neg	QC	Qc1
Qc2P1	2016-08-02	Highbush blueberry	leaf	neg	NT		neg	neg	QC	Qc2
Qc2P1	2016-08-02	Highbush blueberry	fruit	neg	NT		neg	neg	QC	Qc2
Qc2P2	2016-08-02	Highbush blueberry	leaf	neg	NT		neg	neg	QC	Qc2
Qc2P2	2016-08-02	Highbush blueberry	fruit	neg	NT		neg	neg	QC	Qc2
Qc2P3	2016-08-02	Highbush blueberry	leaf	pos	neg		neg	neg	QC	Qc2
Qc2P3	2016-08-02	Highbush blueberry	fruit	neg	NT		neg	neg	QC	Qc2
Qc2P4	2016-08-02	Highbush blueberry	leaf	neg	NT		neg	neg	QC	Qc2
Qc2P5	2016-08-02	Highbush blueberry	leaf	pos	neg		neg	neg	QC	Qc2
Qc2P5	2016-08-02	Highbush blueberry	fruit	neg	NT		neg	neg	QC	Qc2
Qc3R7P4	2016-08-02	Highbush blueberry	leaf	neg	NT		neg	neg	QC	Qc3
Qc3R7P4	2016-08-02	Highbush blueberry	fruit	neg	NT		neg	neg	QC	Qc3
Qc3R7P5	2016-08-02	Highbush blueberry	leaf	neg	NT		neg	neg	QC	Qc3
Qc3R7P5	2016-08-02	Highbush blueberry	fruit	neg	NT		neg	neg	QC	Qc3
Qc3R7P6	2016-08-02	Highbush blueberry	leaf	neg	NT		neg	neg	QC	Qc3
Qc3R7P6	2016-08-02	Highbush blueberry	twig	neg	NT		neg	neg	QC	Qc3
Qc3R7P7	2016-08-02	Highbush blueberry	leaf	neg	NT		neg	neg	QC	Qc3
Qc3R7P7	2016-08-02	Highbush blueberry	fruit	neg	NT		neg	neg	QC	Qc3
Qc3R8P4	2016-08-02	Highbush blueberry	leaf	neg	NT		neg	neg	QC	Qc3
Qc3R8P4	2016-08-02	Highbush blueberry	fruit	neg	NT		neg	neg	QC	Qc3
Qc4PR21	2016-08-02	Highbush blueberry	fruit	pos	neg		neg	neg	QC	Qc4
Qc4PR21	2016-08-02	Highbush blueberry	leaf	neg	NT		neg	neg	QC	Qc4
Qc4PR51	2016-08-02	Highbush blueberry	root	neg	NT		neg	neg	QC	Qc4
Qc4PR61	2016-08-02	Highbush blueberry	leaf	pos	19.25	82.2	pos	pos	QC	Qc4
Qc4PR61	2016-08-02	Highbush blueberry	fruit	pos	12.75	82.29	pos	pos	QC	Qc4
Qc4PR81	2016-08-02	Highbush blueberry	leaf	neg	NT		neg	neg	QC	Qc4
Qc4PR81	2016-08-02	Highbush blueberry	fruit	neg	NT		neg	neg	QC	Qc4
Qc4PR91	2016-08-02	Highbush blueberry	leaf	neg	NT		neg	neg	QC	Qc4
Qc4PR91	2016-08-02	Highbush blueberry	fruit	neg	NT		neg	neg	QC	Qc4
Qc1P1L3	2016-08-08	Highbush blueberry	leaf	pos	13.5	82.49	pos	pos	QC	Qc1
Qc1P3A8	2016-08-08	Highbush blueberry	leaf	neg	NT		neg	neg	QC	Qc1
Qc1P3B2	2016-08-08	Highbush blueberry	leaf	pos	13.75	82.46	pos	pos	QC	Qc1
Qc1P3B2	2016-08-08	Highbush blueberry	fruit	neg	NT		neg	neg	QC	Qc1
Qc1P3B6	2016-08-08	Highbush blueberry	leaf	neg	NT		neg	neg	QC	Qc1
Qc1P3B6	2016-08-08	Highbush blueberry	fruit	pos	neg		neg	neg	QC	Qc1
Qc1P3C2	2016-08-08	Highbush blueberry	leaf	neg	NT		neg	neg	QC	Qc1
Qc1P3C2	2016-08-08	Highbush blueberry	fruit	neg	NT		neg	neg	QC	Qc1
Qc1P3C5	2016-08-08	Highbush blueberry	leaf	neg	NT		neg	neg	QC	Qc1
Qc1P3C5	2016-08-08	Highbush blueberry	fruit	neg	NT		neg	neg	QC	Qc1
Qc2P1	2016-08-08	Highbush blueberry	leaf	neg	NT		neg	neg	QC	Qc2
Qc2P1	2016-08-08	Highbush blueberry	fruit	neg	NT		neg	neg	QC	Qc2
Qc2P2	2016-08-08	Highbush blueberry	leaf	neg	NT		neg	neg	QC	Qc2
Qc2P2	2016-08-08	Highbush blueberry	fruit	neg	NT		neg	neg	QC	Qc2
Qc2P3	2016-08-08	Highbush blueberry	leaf	neg	NT		neg	neg	QC	Qc2
Qc2P3	2016-08-08	Highbush blueberry	fruit	neg	NT		neg	neg	QC	Qc2
Qc2P4	2016-08-08	Highbush blueberry	leaf	neg	NT		neg	neg	QC	Qc2
Qc2P5	2016-08-08	Highbush blueberry	leaf	neg	NT		neg	neg	QC	Qc2
Qc2P5	2016-08-08	Highbush blueberry	fruit	neg	NT		neg	neg	QC	Qc2
Qc3R7P4	2016-08-08	Highbush blueberry	leaf	neg	NT		neg	neg	QC	Qc3
Qc3R7P4	2016-08-08	Highbush blueberry	fruit	neg	NT		neg	neg	QC	Qc3
Qc3R7P5	2016-08-08	Highbush blueberry	leaf	neg	NT		neg	neg	QC	Qc3
Qc3R7P5	2016-08-08	Highbush blueberry	fruit	neg	NT		neg	neg	QC	Qc3
Qc3R7P6	2016-08-08	Highbush blueberry	leaf	neg	NT		neg	neg	QC	Qc3
Qc3R7P6	2016-08-08	Highbush blueberry	fruit	pos	neg		neg	neg	QC	Qc3
Qc3R7P7	2016-08-08	Highbush blueberry	leaf	neg	NT		neg	neg	QC	Qc3
Qc3R7P7	2016-08-08	Highbush blueberry	fruit	neg	NT		neg	neg	QC	Qc3
Qc3R8P4	2016-08-08	Highbush blueberry	leaf	neg	NT		neg	neg	QC	Qc3
Qc3R8P4	2016-08-08	Highbush blueberry	fruit	neg	NT		neg	neg	QC	Qc3
Qc4PR21	2016-08-08	Highbush blueberry	leaf	neg	NT		neg	neg	QC	Qc4
Qc4PR21	2016-08-08	Highbush blueberry	fruit	neg	NT		neg	neg	QC	Qc4
Qc4PR51	2016-08-08	Highbush blueberry	root	pos	neg		neg	neg	QC	Qc4
Qc4PR61	2016-08-08	Highbush blueberry	leaf	neg	NT		neg	neg	QC	Qc4
Qc4PR61	2016-08-08	Highbush blueberry	fruit	neg	NT		neg	neg	QC	Qc4
Qc4PR71	2016-08-08	Highbush blueberry	WB	neg	NT		neg	neg	QC	Qc4
Qc4PR81	2016-08-08	Highbush blueberry	leaf	pos	neg		neg	neg	QC	Qc4
Qc4PR81	2016-08-08	Highbush blueberry	fruit	neg	NT		neg	neg	QC	Qc4
Qc4PR91	2016-08-08	Highbush blueberry	leaf	neg	NT		neg	neg	QC	Qc4
Qc4PR91	2016-08-08	Highbush blueberry	fruit	neg	NT		neg	neg	QC	Qc4
Qc1P1L3	2016-08-15	Highbush blueberry	leaf	pos	15.75	82.19	pos	pos	QC	Qc1
Qc1P3A8	2016-08-15	Highbush blueberry	leaf	neg	NT		neg	neg	QC	Qc1
Qc1P3B2	2016-08-15	Highbush blueberry	leaf	neg	NT		neg	neg	QC	Qc1
Qc1P3B2	2016-08-15	Highbush blueberry	fruit	neg	NT		neg	neg	QC	Qc1
Qc1P3B6	2016-08-15	Highbush blueberry	fruit	pos	neg		neg	neg	QC	Qc1
Qc1P3C2	2016-08-15	Highbush blueberry	leaf	neg	NT		neg	neg	QC	Qc1
Qc1P3C2	2016-08-15	Highbush blueberry	fruit	neg	NT		neg	neg	QC	Qc1
Qc1P3C5	2016-08-15	Highbush blueberry	leaf	neg	NT		neg	neg	QC	Qc1
Qc1P3C5	2016-08-15	Highbush blueberry	fruit	neg	NT		neg	neg	QC	Qc1
Qc2P1	2016-08-15	Highbush blueberry	leaf	neg	NT		neg	neg	QC	Qc2
Qc2P1	2016-08-15	Highbush blueberry	fruit	neg	NT		neg	neg	QC	Qc2
Qc2P2	2016-08-15	Highbush blueberry	leaf	neg	NT		neg	neg	QC	Qc2
Qc2P2	2016-08-15	Highbush blueberry	fruit	neg	NT		neg	neg	QC	Qc2
Qc2P3	2016-08-15	Highbush blueberry	leaf	neg	NT		neg	neg	QC	Qc2
Qc2P3	2016-08-15	Highbush blueberry	fruit	neg	NT		neg	neg	QC	Qc2
Qc2P4	2016-08-15	Highbush blueberry	leaf	neg	NT		neg	neg	QC	Qc2
Qc2P5	2016-08-15	Highbush blueberry	leaf	neg	NT		neg	neg	QC	Qc2
Qc2P5	2016-08-15	Highbush blueberry	fruit	neg	NT		neg	neg	QC	Qc2
Qc3R7P4	2016-08-15	Highbush blueberry	leaf	neg	NT		neg	neg	QC	Qc3
Qc3R7P5	2016-08-15	Highbush blueberry	leaf	neg	NT		neg	neg	QC	Qc3
Qc3R7P5	2016-08-15	Highbush blueberry	fruit	neg	NT		neg	neg	QC	Qc3
Qc3R7P5	2016-08-15	Highbush blueberry	leaf	neg	NT		neg	neg	QC	Qc3
Qc3R7P5	2016-08-15	Highbush blueberry	fruit	neg	NT		neg	neg	QC	Qc3
Qc3R7P6	2016-08-15	Highbush blueberry	leaf	neg	NT		neg	neg	QC	Qc3
Qc3R7P7	2016-08-15	Highbush blueberry	leaf	neg	NT		neg	neg	QC	Qc3
Qc3R7P7	2016-08-15	Highbush blueberry	fruit	neg	NT		neg	neg	QC	Qc3
Qc3R8P4	2016-08-15	Highbush blueberry	leaf	pos	neg		neg	neg	QC	Qc3
Qc4PR21	2016-08-15	Highbush blueberry	leaf	neg	NT		neg	neg	QC	Qc4
Qc4PR21	2016-08-15	Highbush blueberry	fruit	neg	NT		neg	neg	QC	Qc4
Qc4PR61	2016-08-15	Highbush blueberry	leaf	neg	NT		neg	neg	QC	Qc4
Qc4PR61	2016-08-15	Highbush blueberry	fruit	pos	14.5	82.39	pos	pos	QC	Qc4
Qc4PR81	2016-08-15	Highbush blueberry	leaf	neg	NT		neg	neg	QC	Qc4
Qc4PR91	2016-08-15	Highbush blueberry	leaf	neg	NT		neg	neg	QC	Qc4
Qc4PR91	2016-08-15	Highbush blueberry	fruit	NT	NT			neg	QC
NS1P1	2016-08-16	Highbush Blueberry	leaf	pos	17.25	82	pos	pos	NS	NS1
NS1P1	2016-08-16	Highbush Blueberry	fruit	pos	15.25	82.2	pos	pos	NS	NS1
NS1P1	2016-08-16	Highbush Blueberry	healthy leaf	neg	NT		neg	neg	NS	NS1
NS1P2	2016-08-16	Highbush Blueberry	leaf	pos (weak)	neg		neg	neg	NS	NS1
NS1P2	2016-08-16	Highbush Blueberry	fruit	neg	NT		neg	neg	NS	NS1
NS1P2	2016-08-16	Highbush Blueberry	healthy leaf	neg	NT		neg	neg	NS	NS1
NS1P3	2016-08-16	Highbush Blueberry	leaf	pos	14.5	82.2	pos	pos	NS	NS1
NS1P3	2016-08-16	Highbush Blueberry	fruit	pos	12.5	82.2	pos	pos	NS	NS1
NS1P3	2016-08-16	Highbush Blueberry	healthy leaf	neg	NT		neg	neg	NS	NS1
NS1P4	2016-08-16	Highbush Blueberry	leaf	pos	17	82.3	pos	pos	NS	NS1
NS1P4	2016-08-16	Highbush Blueberry	healthy leaf	neg	NT		neg	neg	NS	NS1
NS1P5	2016-08-16	Highbush Blueberry	leaf	pos (weak)	neg		neg	neg	NS	NS1
NS1P5	2016-08-16	Highbush Blueberry	fruit	pos (weak)	neg		neg	neg	NS	NS1
NS1P5	2016-08-16	Highbush Blueberry	healthy leaf	pos (weak)	neg		neg	neg	NS	NS1
NS2P1	2016-08-16	Highbush Blueberry	leaf	neg	NT		neg	neg	NS	NS2
NS2P1	2016-08-16	Highbush Blueberry	fruit	neg	NT		neg	neg	NS	NS2
NS2P1	2016-08-16	Highbush Blueberry	healthy leaf	neg	NT		neg	neg	NS	NS2
NS2P2	2016-08-16	Highbush Blueberry	leaf	neg	NT		neg	neg	NS	NS2
NS2P2	2016-08-16	Highbush Blueberry	fruit	neg	NT		neg	neg	NS	NS2
NS2P2	2016-08-16	Highbush Blueberry	healthy leaf	neg	NT		neg	neg	NS	NS2
NS2P3	2016-08-16	Highbush Blueberry	leaf	neg	NT		neg	neg	NS	NS2
NS2P3	2016-08-16	Highbush Blueberry	fruit	neg	NT		neg	neg	NS	NS2
NS2P3	2016-08-16	Highbush Blueberry	healthy leaf	neg	NT		neg	neg	NS	NS2
NS2P4	2016-08-16	Highbush Blueberry	leaf	neg	NT		neg	neg	NS	NS2
NS2P4	2016-08-16	Highbush Blueberry	fruit	neg	NT		neg	neg	NS	NS2
NS2P4	2016-08-16	Highbush Blueberry	healthy leaf	neg	NT		neg	neg	NS	NS2
NS2P5	2016-08-16	Highbush Blueberry	leaf	neg	NT		neg	neg	NS	NS2
NS2P5	2016-08-16	Highbush Blueberry	fruit	neg	NT		neg	neg	NS	NS2
NS2P5	2016-08-16	Highbush Blueberry	healthy leaf	neg	NT		neg	neg	NS	NS2
Qc1P1L3	2016-08-23	Highbush blueberry	leaf	pos	14.75	82.35	pos	pos	QC	Qc1
Qc1P3A8	2016-08-23	Highbush blueberry	leaf	neg	NT		neg	neg	QC	Qc1
Qc1P3B2	2016-08-23	Highbush blueberry	leaf	neg	NT		neg	neg	QC	Qc1
Qc1P3B2	2016-08-23	Highbush blueberry	fruit	neg	NT		neg	neg	QC	Qc1
Qc1P3B6	2016-08-23	Highbush blueberry	leaf	neg	NT		neg	neg	QC	Qc1
Qc1P3B6	2016-08-23	Highbush blueberry	fruit	neg	NT		neg	neg	QC	Qc1
Qc1P3C2	2016-08-23	Highbush blueberry	leaf	neg	NT		neg	neg	QC	Qc1
Qc1P3C5	2016-08-23	Highbush blueberry	leaf	neg	NT		neg	neg	QC	Qc1
Qc2P1	2016-08-23	Highbush blueberry	leaf	neg	NT		neg	neg	QC	Qc2
Qc2P1	2016-08-23	Highbush blueberry	fruit	neg	NT		neg	neg	QC	Qc2
Qc2P2	2016-08-23	Highbush blueberry	leaf	neg	NT		neg	neg	QC	Qc2
Qc2P2	2016-08-23	Highbush blueberry	fruit	neg	NT		neg	neg	QC	Qc2
Qc2P3	2016-08-23	Highbush blueberry	leaf	neg	NT		neg	neg	QC	Qc2
Qc2P3	2016-08-23	Highbush blueberry	fruit	neg	NT		neg	neg	QC	Qc2
Qc2P4	2016-08-23	Highbush blueberry	leaf	neg	NT		neg	neg	QC	Qc2
Qc2P5	2016-08-23	Highbush blueberry	leaf	neg	NT		neg	neg	QC	Qc2
Qc3R7P5	2016-08-23	Highbush blueberry	leaf	neg	NT		neg	neg	QC	Qc3
Qc3R7P5	2016-08-23	Highbush blueberry	fruit	pos (weak)	neg		neg	neg	QC	Qc3
Qc3R7P6	2016-08-23	Highbush blueberry	leaf	neg	NT		neg	neg	QC	Qc3
Qc3R7P7	2016-08-23	Highbush blueberry	leaf	neg	NT		neg	neg	QC	Qc3
Qc3R7P7	2016-08-23	Highbush blueberry	fruit	neg	NT		neg	neg	QC	Qc3
Qc3R8P4	2016-08-23	Highbush blueberry	leaf	pos	neg		neg	neg	QC	Qc3
Qc3R8P4	2016-08-23	Highbush blueberry	fruit	neg	NT		neg	neg	QC	Qc3
Qc4PR21	2016-08-23	Highbush blueberry	leaf	neg	NT		neg	neg	QC	Qc4
Qc4PR21	2016-08-23	Highbush blueberry	fruit	neg	NT		neg	neg	QC	Qc4
Qc4PR61	2016-08-23	Highbush blueberry	leaf	pos	18	82.3	pos	pos	QC	Qc4
Qc4PR61	2016-08-23	Highbush blueberry	fruit	pos	14.75	82.2	pos	pos	QC	Qc4
Qc4PR81	2016-08-23	Highbush blueberry	leaf	neg	NT		neg	neg	QC	Qc4
Qc4PR81	2016-08-23	Highbush blueberry	fruit	neg	NT		neg	neg	QC	Qc4
Qc4PR91	2016-08-23	Highbush blueberry	leaf	neg	NT		neg	neg	QC	Qc4
NS1P1	2016-08-29	Highbush Blueberry	healthy leaf	neg	NT		neg	neg	NS	NS1
NS1P2	2016-08-29	Highbush Blueberry	healthy leaf	neg	NT		neg	neg	NS	NS1
NS1P3	2016-08-29	Highbush Blueberry	healthy leaf	neg	NT		neg	neg	NS	NS1
NS1P4	2016-08-29	Highbush Blueberry	healthy leaf	neg	NT		neg	neg	NS	NS1
NS1P4	2016-08-29	Highbush Blueberry	healthy fruit	neg	NT		neg	neg	NS	NS1
NS1P5	2016-08-29	Highbush Blueberry	healthy leaf	neg	NT		neg	neg	NS	NS1
NS1P1	2016-08-29	Highbush Blueberry	leaf	neg	NT		neg	neg	NS	NS1
NS1P1	2016-08-29	Highbush Blueberry	fruit	pos	13.75	82.1	pos	pos	NS	NS1
NS1P1	2016-08-29	Highbush Blueberry	healthy fruit	neg	NT		neg	neg	NS	NS1
NS1P2	2016-08-29	Highbush Blueberry	leaf	neg	NT		neg	neg	NS	NS1
NS1P2	2016-08-29	Highbush Blueberry	fruit	neg	NT		neg	neg	NS	NS1
NS1P2	2016-08-29	Highbush Blueberry	healthy fruit	neg	NT		neg	neg	NS	NS1
NS1P3	2016-08-29	Highbush Blueberry	leaf	pos	14.5	82.1	pos	pos	NS	NS1
NS1P3	2016-08-29	Highbush Blueberry	fruit	pos	13.25	82.1	pos	pos	NS	NS1
NS1P3	2016-08-29	Highbush Blueberry	healthy fruit	neg	NT		neg	neg	NS	NS1
NS1P4	2016-08-29	Highbush Blueberry	leaf	pos	15.25	82.4	pos	pos	NS	NS1
NS1P4	2016-08-29	Highbush Blueberry	fruit	pos	13.75	82.1	pos	pos	NS	NS1
NS1P5	2016-08-29	Highbush Blueberry	leaf	neg	NT		neg	neg	NS	NS1
NS1P5	2016-08-29	Highbush Blueberry	fruit	neg	NT		neg	neg	NS	NS1
NS1P5	2016-08-29	Highbush Blueberry	healthy fruit	neg	NT		neg	neg	NS	NS1
NS2P2	2016-08-29	Highbush Blueberry	healthy fruit	neg	NT		neg	neg	NS	NS2
NS2P1	2016-08-29	Highbush Blueberry	leaf	neg	NT		neg	neg	NS	NS2
NS2P1	2016-08-29	Highbush Blueberry	fruit	neg	NT		neg	neg	NS	NS2
NS2P1	2016-08-29	Highbush Blueberry	healthy leaf	neg	NT		neg	neg	NS	NS2
NS2P1	2016-08-29	Highbush Blueberry	healthy fruit	neg	NT		neg	neg	NS	NS2
NS2P2	2016-08-29	Highbush Blueberry	leaf	neg	NT		neg	neg	NS	NS2
NS2P2	2016-08-29	Highbush Blueberry	fruit	neg	NT		neg	neg	NS	NS2
NS2P2	2016-08-29	Highbush Blueberry	healthy leaf	neg	NT		neg	neg	NS	NS2
NS2P3	2016-08-29	Highbush Blueberry	leaf	neg	NT		neg	neg	NS	NS2
NS2P3	2016-08-29	Highbush Blueberry	fruit	neg	NT		neg	neg	NS	NS2
NS2P3	2016-08-29	Highbush Blueberry	healthy leaf	neg	NT		neg	neg	NS	NS2
NS2P3	2016-08-29	Highbush Blueberry	healthy fruit	neg	NT		neg	neg	NS	NS2
NS2P4	2016-08-29	Highbush Blueberry	leaf	neg	NT		neg	neg	NS	NS2
NS2P4	2016-08-29	Highbush Blueberry	fruit	neg	NT		neg	neg	NS	NS2
NS2P4	2016-08-29	Highbush Blueberry	healthy leaf	neg	NT		neg	neg	NS	NS2
NS2P4	2016-08-29	Highbush Blueberry	healthy fruit	neg	NT		neg	neg	NS	NS2
NS2P5	2016-08-29	Highbush Blueberry	leaf	neg	NT		neg	neg	NS	NS2
NS2P5	2016-08-29	Highbush Blueberry	fruit	neg	NT		neg	neg	NS	NS2
NS2P5	2016-08-29	Highbush Blueberry	healthy leaf	neg	NT		neg	neg	NS	NS2
NS2P5	2016-08-29	Highbush Blueberry	healthy fruit	neg	NT		neg	neg	NS	NS2
Qc1P1L3	2016-08-29	Highbush blueberry	leaf	pos	12.5	82.2	pos	pos	QC	Qc1
Qc1P3A8	2016-08-29	Highbush blueberry	leaf	neg	NT		neg	neg	QC	Qc1
Qc1P3B2	2016-08-29	Highbush blueberry	leaf	neg	NT		neg	neg	QC	Qc1
Qc1P3B2	2016-08-29	Highbush blueberry	fruit	neg	NT		neg	neg	QC	Qc1
Qc1P3B6	2016-08-29	Highbush blueberry	leaf	neg	NT		neg	neg	QC	Qc1
Qc1P3B6	2016-08-29	Highbush blueberry	fruit	neg	NT		neg	neg	QC	Qc1
Qc1P3C2	2016-08-29	Highbush blueberry	leaf	neg	NT		neg	neg	QC	Qc1
Qc1P3C2	2016-08-29	Highbush blueberry	fruit	neg	NT		neg	neg	QC	Qc1
Qc1P3C5	2016-08-29	Highbush blueberry	leaf	neg	NT		neg	neg	QC	Qc1
Qc1P3C5	2016-08-29	Highbush blueberry	fruit	neg	NT		neg	neg	QC	Qc1
Qc2P1	2016-08-29	Highbush blueberry	leaf	neg	NT		neg	neg	QC	Qc2
Qc2P1	2016-08-29	Highbush blueberry	fruit	neg	NT		neg	neg	QC	Qc2
Qc2P2	2016-08-29	Highbush blueberry	leaf	neg	NT		neg	neg	QC	Qc2
Qc2P2	2016-08-29	Highbush blueberry	fruit	neg	NT		neg	neg	QC	Qc2
Qc2P3	2016-08-29	Highbush blueberry	leaf	neg	NT		neg	neg	QC	Qc2
Qc2P4	2016-08-29	Highbush blueberry	leaf	neg	NT		neg	neg	QC	Qc2
Qc2P5	2016-08-29	Highbush blueberry	leaf	neg	NT		neg	neg	QC	Qc2
Qc3R7P4	2016-08-29	Highbush blueberry	leaf	neg	NT		neg	neg	QC	Qc3
Qc3R7P5	2016-08-29	Highbush blueberry	leaf	neg	NT		neg	neg	QC	Qc3
Qc3R7P6	2016-08-29	Highbush blueberry	leaf	neg	NT		neg	neg	QC	Qc3
Qc3R7P7	2016-08-29	Highbush blueberry	leaf	neg	NT		neg	neg	QC	Qc3
Qc3R8P4	2016-08-29	Highbush blueberry	leaf	neg	NT		neg	neg	QC	Qc3
Qc4PR21	2016-08-29	Highbush blueberry	leaf	neg	NT		neg	neg	QC	Qc4
Qc4PR21	2016-08-29	Highbush blueberry	fruit	neg	NT		neg	neg	QC	Qc4
Qc4PR61	2016-08-29	Highbush blueberry	leaf	pos	15	82.1	pos	pos	QC	Qc4
Qc4PR61	2016-08-29	Highbush blueberry	fruit	pos	13.25	82.1	pos	pos	QC	Qc4
Qc4PR81	2016-08-29	Highbush blueberry	leaf	neg	NT		neg	neg	QC	Qc4
Qc4PR81	2016-08-29	Highbush blueberry	fruit	neg	NT		neg	neg	QC	Qc4
Qc4PR91	2016-08-29	Highbush blueberry	leaf	neg	NT		neg	neg	QC	Qc4
Qc4PR91	2016-08-29	Highbush blueberry	fruit	neg	NT		neg	neg	QC	Qc4
Qc1P1L3	2016-10-04	Highbush blueberry	leaf	pos	15.5	82.5	pos	pos	QC	Qc1
Qc1P3A8	2016-10-04	Highbush blueberry	leaf	neg	NT		neg	neg	QC	Qc1
Qc1P3B2	2016-10-04	Highbush blueberry	leaf	neg	NT		neg	neg	QC	Qc1
Qc1P3B6	2016-10-04	Highbush blueberry	leaf	neg	NT		neg	neg	QC	Qc1
Qc1P3C2	2016-10-04	Highbush blueberry	leaf	neg	NT		neg	neg	QC	Qc1
Qc1P3C5	2016-10-04	Highbush blueberry	leaf	neg	NT		neg	neg	QC	Qc1
Qc2P1	2016-10-04	Highbush blueberry	leaf	neg	NT		neg	neg	QC	Qc2
Qc2P2	2016-10-04	Highbush blueberry	leaf	neg	NT		neg	neg	QC	Qc2
Qc2P3	2016-10-04	Highbush blueberry	leaf	neg	NT		neg	neg	QC	Qc2
Qc2P4	2016-10-04	Highbush blueberry	leaf	neg	NT		neg	neg	QC	Qc2
Qc2P5	2016-10-04	Highbush blueberry	leaf	neg	NT		neg	neg	QC	Qc2
Qc3R7P4	2016-10-04	Highbush blueberry	leaf	neg	NT		neg	neg	QC	Qc3
Qc3R7P5	2016-10-04	Highbush blueberry	leaf	neg	NT		neg	neg	QC	Qc3
Qc3R7P6	2016-10-04	Highbush blueberry	leaf	neg	NT		neg	neg	QC	Qc3
Qc3R7P7	2016-10-04	Highbush blueberry	leaf	neg	NT		neg	neg	QC	Qc3
Qc3R8P4	2016-10-04	Highbush blueberry	leaf	neg	NT		neg	neg	QC	Qc3
Qc4PR21	2016-10-04	Highbush blueberry	leaf	neg	NT		neg	neg	QC	Qc4
Qc4PR61	2016-10-04	Highbush blueberry	leaf	pos	16.75	82.3	pos	pos	QC	Qc4
Qc4PR81	2016-10-04	Highbush blueberry	leaf	neg	NT		neg	neg	QC	Qc4
Qc4PR91	2016-10-04	Highbush blueberry	leaf	neg	NT		neg	neg	QC	Qc4
Qc4PR91	2016-10-04	Highbush blueberry	root	neg	NT		neg	neg	QC	Qc4
NS1P1	2016-10-11	Highbush Blueberry	leaf	pos	14.75	82.5	pos	pos	NS	NS1
NS1P1	2016-10-11	Highbush Blueberry	healthy leaf	pos	neg		neg	neg	NS	NS1
NS1P2	2016-10-11	Highbush Blueberry	leaf	neg	NT		neg	neg	NS	NS1
NS1P2	2016-10-11	Highbush Blueberry	healthy leaf	neg	NT		neg	neg	NS	NS1
NS1P3	2016-10-11	Highbush Blueberry	leaf	pos	14.25	82.6	pos	pos	NS	NS1
NS1P3	2016-10-11	Highbush Blueberry	healthy leaf	neg	NT		neg	neg	NS	NS1
NS1P4	2016-10-11	Highbush Blueberry	leaf	pos	16.25	82.6	neg	neg	NS	NS1
NS1P4	2016-10-11	Highbush Blueberry	healthy leaf	neg	NT		neg	neg	NS	NS1
NS1P5	2016-10-11	Highbush Blueberry	leaf	pos	neg		neg	neg	NS	NS1
NS1P5	2016-10-11	Highbush Blueberry	healthy leaf	neg	NT		neg	neg	NS	NS1
NS2P1	2016-10-11	Highbush Blueberry	leaf	neg	NT		neg	neg	NS	NS2
NS2P1	2016-10-11	Highbush Blueberry	healthy leaf	neg	NT		neg	neg	NS	NS2
NS2P2	2016-10-11	Highbush Blueberry	leaf	neg	NT		neg	neg	NS	NS2
NS2P2	2016-10-11	Highbush Blueberry	healthy leaf	neg	NT		neg	neg	NS	NS2
NS2P3	2016-10-11	Highbush Blueberry	leaf	neg	NT		neg	neg	NS	NS2
NS2P3	2016-10-11	Highbush Blueberry	healthy leaf	neg	NT		neg	neg	NS	NS2
NS2P4	2016-10-11	Highbush Blueberry	leaf	neg	NT		neg	neg	NS	NS2
NS2P4	2016-10-11	Highbush Blueberry	healthy leaf	neg	NT		neg	neg	NS	NS2
NS2P5	2016-10-11	Highbush Blueberry	leaf	neg	NT		neg	neg	NS	NS2
NS2P5	2016-10-11	Highbush Blueberry	healthy leaf	neg	NT		neg	neg	NS	NS2

## Sheet: 2017-all
sampleid	collection-date	plant	tissue	LAMP-colorimetric	LAMP_isothermal-Tp_min	LAMP_isothermal-Ta_°C	LAMP-call	16S nested	final-call	Province	Site	comment
Qc11P3	2017-06-28	Highbush blueberry	leaf	neg	NT	NT	neg	NT	neg	QC	Qc11	lack of leaves
Qc11P4	2017-06-28	Highbush blueberry	fruit	neg	NT	NT	neg	NT	neg	QC	Qc11	yellowing of leaves; twisted leaves
Qc11P4	2017-06-28	Highbush blueberry	leaf	neg	NT	NT	neg	NT	neg	QC	Qc11	yellowing of leaves; twisted leaves
Qc10P1	2017-06-28	Highbush blueberry	leaf	neg	NT	NT	neg	NT	neg	QC	Qc10	Qc10
Qc10P2	2017-06-28	Highbush blueberry	fruit	neg	NT	NT	neg	NT	neg	QC	Qc10	Qc10
Qc10P2	2017-06-28	Highbush blueberry	leaf	neg	NT	NT	neg	NT	neg	QC	Qc10	Qc10
Qc10P3	2017-06-28	Highbush blueberry	fruit	neg	NT	NT	neg	NT	neg	QC	Qc10	Qc10
Qc10P3	2017-06-28	Highbush blueberry	leaf	neg	NT	NT	neg	NT	neg	QC	Qc10	Qc10
Qc10P4	2017-06-28	Highbush blueberry	fruit	neg	NT	NT	neg	NT	neg	QC	Qc10	Qc10
Qc10P4	2017-06-28	Highbush blueberry	leaf	neg	NT	NT	neg	NT	neg	QC	Qc10	Qc10
Qc10P5	2017-06-28	Highbush blueberry	fruit	neg	NT	NT	neg	NT	neg	QC	Qc10	Qc10
Qc10P5	2017-06-28	Highbush blueberry	leaf	neg	NT	NT	neg	NT	neg	QC	Qc10	Qc10
Qc2P1	2017-07-11	Highbush Blueberry	fruit	neg	NT	NT	neg	NT	neg	QC	Qc2
Qc2P2	2017-07-11	Highbush Blueberry	leaf	neg	NT	NT	neg	NT	neg	QC	Qc2
Qc2P2	2017-07-11	Highbush Blueberry	fruit	neg	NT	NT	neg	NT	neg	QC	Qc2
Qc2P3	2017-07-11	Highbush Blueberry	leaf	neg	NT	NT	neg	NT	neg	QC	Qc2
Qc2P3	2017-07-11	Highbush Blueberry	fruit	neg	NT	NT	neg	NT	neg	QC	Qc2
Qc2P4	2017-07-11	Highbush Blueberry	leaf	neg	NT	NT	neg	NT	neg	QC	Qc2
Qc2P4	2017-07-11	Highbush Blueberry	fruit	neg	NT	NT	neg	NT	neg	QC	Qc2
Qc2P5	2017-07-11	Highbush Blueberry	leaf	neg	NT	NT	neg	NT	neg	QC	Qc2
Qc2P5	2017-07-11	Highbush Blueberry	fruit	neg	NT	NT	neg	NT	neg	QC	Qc2
Qc3R7P4	2017-07-11	Highbush Blueberry	leaf	neg	NT	NT	neg	NT	neg	QC	Qc3
Qc3R7P4	2017-07-11	Highbush Blueberry	fruit	neg	NT	NT	neg	NT	neg	QC	Qc3
Qc3R7P5	2017-07-11	Highbush Blueberry	leaf	neg	NT	NT	neg	NT	neg	QC	Qc3
Qc3R7P5	2017-07-11	Highbush Blueberry	fruit	neg	NT	NT	neg	NT	neg	QC	Qc3
Qc3R7P6	2017-07-11	Highbush Blueberry	leaf	neg	NT	NT	neg	NT	neg	QC	Qc3
Qc3R7P6	2017-07-11	Highbush Blueberry	fruit	neg	NT	NT	neg	NT	neg	QC	Qc3
Qc3R8P4	2017-07-11	Highbush Blueberry	leaf	neg	NT	NT	neg	NT	neg	QC	Qc3
Qc3R8P4	2017-07-11	Highbush Blueberry	fruit	neg	NT	NT	neg	NT	neg	QC	Qc3
Qc3R8P7	2017-07-11	Highbush Blueberry	leaf	neg	NT	NT	neg	NT	neg	QC	Qc3
Qc3R8P7	2017-07-11	Highbush Blueberry	fruit	neg	NT	NT	neg	NT	neg	QC	Qc3
Qc4PR21	2017-07-11	Highbush Blueberry	leaf	neg	NT	NT	neg	NT	neg	QC	Qc4
Qc4PR21	2017-07-11	Highbush Blueberry	fruit	neg	NT	NT	neg	NT	neg	QC	Qc4
Qc4PR51	2017-07-11	Highbush Blueberry	leaf	neg	NT	NT	neg	NT	neg	QC	Qc4
Qc4PR51	2017-07-11	Highbush Blueberry	fruit	neg	NT	NT	neg	NT	neg	QC	Qc4
Qc4PR52	2017-07-11	Highbush Blueberry	leaf	neg	NT	NT	neg	NT	neg	QC	Qc4
Qc4PR52	2017-07-11	Highbush Blueberry	fruit	neg	NT	NT	neg	NT	neg	QC	Qc4
Qc4PR61	2017-07-11	Highbush Blueberry	leaf	pos	13.25	82.4	pos	NT	pos	QC	Qc4
Qc4PR61	2017-07-11	Highbush Blueberry	fruit	pos	13.25	82.4	pos	NT	pos	QC	Qc4
Qc4PR81	2017-07-11	Highbush Blueberry	leaf	neg	NT	NT	neg	NT	neg	QC	Qc4
Qc4PR81	2017-07-11	Highbush Blueberry	fruit	neg	NT	NT	neg	NT	neg	QC	Qc4
Qc4PR91	2017-07-11	Highbush Blueberry	leaf	neg	NT	NT	neg	NT	neg	QC	Qc4
Qc4PR91	2017-07-11	Highbush Blueberry	fruit	neg	NT	NT	neg	NT	neg	QC	Qc4
Qc15P1	2017-07-11	Highbush Blueberry	leaf	neg	NT		neg	NT	neg	QC	Qc15
Qc15P1	2017-07-11	Highbush Blueberry	fruit	neg	NT		neg	NT	neg	QC	Qc15
Qc15P2	2017-07-11	Highbush Blueberry	leaf	neg	NT		neg	NT	neg	QC	Qc15
Qc15P2	2017-07-11	Highbush Blueberry	fruit	pos	15	82.3	pos	NT	pos	QC	Qc15
Qc15P3	2017-07-11	Highbush Blueberry	leaf	neg	NT		neg	NT	neg	QC	Qc15
Qc15P3	2017-07-11	Highbush Blueberry	fruit	neg	NT		neg	NT	neg	QC	Qc15
Qc15P4	2017-07-11	Highbush Blueberry	leaf	neg	NT		neg	NT	neg	QC	Qc15
Qc15P4	2017-07-11	Highbush Blueberry	fruit	pos	neg		neg	NT	neg	QC	Qc15
Qc15P5	2017-07-11	Highbush Blueberry	leaf	neg	NT		neg	NT	neg	QC	Qc15
Qc15P5	2017-07-11	Highbush Blueberry	fruit	neg	NT		neg	NT	neg	QC	Qc15
Qc16P1	2017-07-11	Highbush Blueberry	leaf	neg	NT		neg	NT	neg	QC	Qc16	Nanisme, chlorose à la marge des feuilles
Qc16P1	2017-07-11	Highbush Blueberry	fruit	neg	NT		neg	NT	neg	QC	Qc16	Nanisme, chlorose à la marge des feuilles
Qc16P2	2017-07-11	Highbush Blueberry	leaf	neg	NT		neg	NT	neg	QC	Qc16	Nanisme, chlorose à la marge des feuilles
Qc16P2	2017-07-11	Highbush Blueberry	fruit	neg	NT		neg	NT	neg	QC	Qc16	Nanisme, chlorose à la marge des feuilles
Qc16P3	2017-07-11	Highbush Blueberry	leaf	neg	NT		neg	NT	neg	QC	Qc16	Feuilles marbrés (chlorose)
Qc16P3	2017-07-11	Highbush Blueberry	fruit	neg	NT		neg	NT	neg	QC	Qc16	Feuilles marbrés (chlorose)
Qc16P4	2017-07-11	Highbush Blueberry	leaf	neg	NT		neg	NT	neg	QC	Qc16	Nanisme, chlorose à la marge des feuilles
Qc16P4	2017-07-11	Highbush Blueberry	fruit	neg	NT		neg	NT	neg	QC	Qc16	Nanisme, chlorose à la marge des feuilles
Qc16P5	2017-07-11	Highbush Blueberry	leaf	neg	NT		neg	NT	neg	QC	Qc16	Pâlissement marge des feuilles
Qc16P5	2017-07-11	Highbush Blueberry	fruit	neg	NT		neg	NT	neg	QC	Qc16	Pâlissement marge des feuilles
Qc10P1	2017-07-12	Highbush Blueberry	leaf	neg	NT		neg	NT	neg	QC	Qc10
Qc10P2	2017-07-12	Highbush Blueberry	leaf	neg	NT		neg	NT	neg	QC	Qc10
Qc10P3	2017-07-12	Highbush Blueberry	leaf	neg	NT		neg	NT	neg	QC	Qc10
Qc10P3	2017-07-12	Highbush Blueberry	fruit	neg	NT		neg	NT	neg	QC	Qc10
Qc10P4	2017-07-12	Highbush Blueberry	leaf	neg	NT		neg	NT	neg	QC	Qc10
Qc10P4	2017-07-12	Highbush Blueberry	fruit	neg	NT		neg	NT	neg	QC	Qc10
Qc10P5	2017-07-12	Highbush Blueberry	leaf	neg	NT		neg	NT	neg	QC	Qc10
Qc10P5	2017-07-12	Highbush Blueberry	fruit	neg	NT		neg	NT	neg	QC	Qc10
Qc10P6	2017-07-12	Highbush Blueberry	leaf	neg	NT		neg	NT	neg	QC	Qc10
Qc10P6	2017-07-12	Highbush Blueberry	fruit	neg	NT		neg	NT	neg	QC	Qc10
Qc11P1	2017-07-12	Highbush Blueberry	leaf	neg	NT		neg	NT	neg	QC	Qc11	lack of leaves
Qc11P1	2017-07-12	Highbush Blueberry	fruit	neg	NT		neg	NT	neg	QC	Qc11	lack of leaves
Qc11P2	2017-07-12	Highbush Blueberry	leaf	neg	NT		neg	NT	neg	QC	Qc11	lack of leaves
Qc11P2	2017-07-12	Highbush Blueberry	fruit	neg	NT		neg	NT	neg	QC	Qc11	lack of leaves
Qc11P3	2017-07-12	Highbush Blueberry	leaf	neg	NT		neg	NT	neg	QC	Qc11	lack of leaves
Qc11P3	2017-07-12	Highbush Blueberry	fruit	neg	NT		neg	NT	neg	QC	Qc11	lack of leaves
Qc11P4	2017-07-12	Highbush Blueberry	leaf	neg	NT		neg	NT	neg	QC	Qc11	yellowing of leaves; twisted leaves
Qc11P4	2017-07-12	Highbush Blueberry	fruit	neg	NT		neg	NT	neg	QC	Qc11	yellowing of leaves; twisted leaves
Qc12P1	2017-07-13	Highbush Blueberry	leaf	neg	NT		neg	NT	neg	QC	Qc12
Qc12P1	2017-07-13	Highbush Blueberry	fruit	neg	NT		neg	NT	neg	QC	Qc12
Qc12P2	2017-07-13	Highbush Blueberry	leaf	neg	NT		neg	NT	neg	QC	Qc12
Qc12P2	2017-07-13	Highbush Blueberry	fruit	neg	NT		neg	NT	neg	QC	Qc12
Qc12P3	2017-07-13	Highbush Blueberry	leaf	neg	NT		neg	NT	neg	QC	Qc12
Qc12P3	2017-07-13	Highbush Blueberry	fruit	neg	NT		neg	NT	neg	QC	Qc12
Qc12P4	2017-07-13	Highbush Blueberry	leaf	neg	NT		neg	NT	neg	QC	Qc12
Qc12P4	2017-07-13	Highbush Blueberry	fruit	neg	NT		neg	NT	neg	QC	Qc12
Qc12P5	2017-07-13	Highbush Blueberry	leaf	neg	NT		neg	NT	neg	QC	Qc12
Qc12P5	2017-07-13	Highbush Blueberry	fruit	neg	NT		neg	NT	neg	QC	Qc12
Qc17P1	2017-07-14	Highbush Blueberry	leaf	neg	NT		neg	NT	neg	QC	Qc17
Qc17P1	2017-07-14	Highbush Blueberry	fruit	neg	NT		neg	NT	neg	QC	Qc17
Qc17P2	2017-07-14	Highbush Blueberry	leaf	neg	NT		neg	NT	neg	QC	Qc17
Qc17P3	2017-07-14	Highbush Blueberry	leaf	neg	NT		neg	NT	neg	QC	Qc17
Qc17P4	2017-07-14	Highbush Blueberry	leaf	neg	NT		neg	NT	neg	QC	Qc17
Qc17P4	2017-07-14	Highbush Blueberry	fruit	neg	NT		neg	NT	neg	QC	Qc17
Qc17P5	2017-07-14	Highbush Blueberry	leaf	neg	NT		neg	NT	neg	QC	Qc17
Qc17P5	2017-07-14	Highbush Blueberry	fruit	neg	NT		neg	NT	neg	QC	Qc17
Qc6P1	2017-07-14	Highbush blueberry	leaf	neg	NT		neg	NT	neg	QC	Qc6
Qc10P6	2017-06-28	Highbush blueberry	fruit	neg	NT	NT	neg	NT	neg	QC	Qc10	Qc10
Qc10P6	2017-06-28	Highbush blueberry	leaf	neg	NT	NT	neg	NT	neg	QC	Qc10	Qc10
Qc12P1	2017-06-29	Highbush blueberry	leaf	neg	NT	NT	neg	NT	neg	QC	Qc12	Qc12
Qc12P1	2017-06-29	Highbush blueberry	fruit	neg	NT	NT	neg	NT	neg	QC	Qc12	Qc12
Qc12P2	2017-06-29	Highbush blueberry	fruit	neg	NT	NT	neg	NT	neg	QC	Qc12	Qc12
Qc12P2	2017-06-29	Highbush blueberry	leaf	neg	NT	NT	neg	NT	neg	QC	Qc12	Qc12
Qc12P3	2017-06-29	Highbush blueberry	fruit	neg	NT	NT	neg	NT	neg	QC	Qc12	Qc12
Qc12P3	2017-06-29	Highbush blueberry	leaf	neg	NT	NT	neg	NT	neg	QC	Qc12	Qc12
Qc12P4	2017-06-29	Highbush blueberry	fruit	neg	NT	NT	neg	NT	neg	QC	Qc12	Qc12
Qc12P4	2017-06-29	Highbush blueberry	leaf	neg	NT	NT	neg	NT	neg	QC	Qc12	Qc12
Qc12P5	2017-06-29	Highbush blueberry	fruit	neg	NT	NT	neg	NT	neg	QC	Qc12	Qc12
Qc12P5	2017-06-29	Highbush blueberry	leaf	neg	NT	NT	neg	NT	neg	QC	Qc12	Qc12
Qc8P1	2017-06-30	Highbush blueberry	leaf	neg	NT	NT	neg	NT	neg	QC	Qc8	Qc8
Qc8P1	2017-06-30	Highbush blueberry	fruit	neg	NT	NT	neg	NT	neg	QC	Qc8	Qc8
Qc8P2	2017-06-30	Highbush blueberry	fruit	neg	NT	NT	neg	NT	neg	QC	Qc8	Qc8
Qc8P2	2017-06-30	Highbush blueberry	leaf	neg	NT	NT	neg	NT	neg	QC	Qc8	Qc8
Qc8P3	2017-06-30	Highbush blueberry	fruit	neg	NT	NT	neg	NT	neg	QC	Qc8	Qc8
Qc8P3	2017-06-30	Highbush blueberry	leaf	neg	NT	NT	neg	NT	neg	QC	Qc8	Qc8
Qc8P4	2017-06-30	Highbush blueberry	fruit	neg	NT	NT	neg	NT	neg	QC	Qc8	Qc8
Qc8P4	2017-06-30	Highbush blueberry	leaf	neg	NT	NT	neg	NT	neg	QC	Qc8	Qc8
Qc8P5	2017-06-30	Highbush blueberry	fruit	neg	NT	NT	neg	NT	neg	QC	Qc8	Qc8
Qc8P5	2017-06-30	Highbush blueberry	leaf	neg	NT	NT	neg	NT	neg	QC	Qc8	Qc8
Qc8P6	2017-06-30	Highbush blueberry	fruit	neg	NT	NT	neg	NT	neg	QC	Qc8	Qc8
Qc8P6	2017-06-30	Highbush blueberry	leaf	neg	NT	NT	neg	NT	neg	QC	Qc8	Qc8
Qc8P7	2017-06-30	Highbush blueberry	fruit	neg	NT	NT	neg	NT	neg	QC	Qc8	Qc8
Qc8P7	2017-06-30	Highbush blueberry	leaf	neg	NT	NT	neg	NT	neg	QC	Qc8	Qc8
Qc9P1	2017-06-30	Highbush blueberry	leaf	neg	NT	NT	neg	NT	neg	QC	Qc9	Healthy but next to cut plant
Qc9P1	2017-06-30	Highbush blueberry	fruit	neg	NT	NT	neg	NT	neg	QC	Qc9	Healthy but next to cut plant
Qc9P2	2017-06-30	Highbush blueberry	fruit	neg	NT	NT	neg	NT	neg	QC	Qc9	healthy
Qc9P2	2017-06-30	Highbush blueberry	leaf	neg	NT	NT	neg	NT	neg	QC	Qc9	healthy
Qc9P3	2017-06-30	Highbush blueberry	fruit	neg	NT	NT	neg	NT	neg	QC	Qc9	short internode and early ripening fruits
Qc9P3	2017-06-30	Highbush blueberry	leaf	neg	NT	NT	neg	NT	neg	QC	Qc9	short internode and early ripening fruits
Qc9P4	2017-06-30	Highbush blueberry	leaf	neg	NT	NT	neg	NT	neg	QC	Qc9	Qc9
Qc9P5	2017-06-30	Highbush blueberry	fruit	neg	NT	NT	neg	NT	neg	QC	Qc9	Qc9
Qc9P5	2017-06-30	Highbush blueberry	leaf	neg	NT	NT	neg	NT	neg	QC	Qc9	Qc9
Qc6P1	2017-06-30	Highbush blueberry	leaf	neg	NT	NT	neg	NT	neg	QC	Qc6	Qc6
Qc6P1	2017-06-30	Highbush blueberry	fruit	neg	NT	NT	neg	NT	neg	QC	Qc6	Qc6
Qc6P2	2017-06-30	Highbush blueberry	fruit	neg	NT	NT	neg	NT	neg	QC	Qc6	Qc6
Qc6P3	2017-06-30	Highbush blueberry	fruit	neg	NT	NT	neg	NT	neg	QC	Qc6	Qc6
Qc6P3	2017-06-30	Highbush blueberry	leaf	neg	NT	NT	neg	NT	neg	QC	Qc6	Qc6
Qc7P1	2017-06-30	Highbush blueberry	leaf	neg	NT	NT	neg	NT	neg	QC	Qc7
Qc7P1	2017-06-30	Highbush blueberry	fruit	neg	NT	NT	neg	NT	neg	QC	Qc7
Qc7P2	2017-06-30	Highbush blueberry	fruit	neg	NT	NT	neg	NT	neg	QC	Qc7
Qc7P2	2017-06-30	Highbush blueberry	leaf	neg	NT	NT	neg	NT	neg	QC	Qc7
Qc7P3	2017-06-30	Highbush blueberry	fruit	neg	NT	NT	neg	NT	neg	QC	Qc7
Qc7P3	2017-06-30	Highbush blueberry	leaf	neg	NT	NT	neg	NT	neg	QC	Qc7
Qc7P4	2017-06-30	Highbush blueberry	fruit	neg	NT	NT	neg	NT	neg	QC	Qc7
Qc7P4	2017-06-30	Highbush blueberry	leaf	neg	NT	NT	neg	NT	neg	QC	Qc7
Qc7P5	2017-06-30	Highbush blueberry	fruit	neg	NT	NT	neg	NT	neg	QC	Qc7
Qc7P5	2017-06-30	Highbush blueberry	leaf	neg	NT	NT	neg	NT	neg	QC	Qc7
NS1P1	2017-07-11	Highbush blueberry	leaf	pos	13.5	82.3	pos	NT	pos	NS	NS1
NS1P1	2017-07-11	Highbush blueberry	fruit	pos	12.25	82.4	pos	NT	pos	NS	NS1
NS1P1	2017-07-11	Highbush blueberry	healthy leaf	neg	NT	NT	neg	NT	neg	NS	NS1
NS1P2	2017-07-11	Highbush blueberry	leaf	neg	NT	NT	neg	NT	neg	NS	NS1
NS1P2	2017-07-11	Highbush blueberry	fruit	neg	NT	NT	neg	NT	neg	NS	NS1
NS1P2	2017-07-11	Highbush blueberry	healthy leaf	neg	NT	NT	neg	NT	neg	NS	NS1
NS1P3	2017-07-11	Highbush blueberry	leaf	neg	NT	NT	neg	NT	neg	NS	NS1
NS1P3	2017-07-11	Highbush blueberry	fruit	neg	NT	NT	neg	NT	neg	NS	NS1
NS1P3	2017-07-11	Highbush blueberry	healthy leaf	neg	NT	NT	neg	NT	neg	NS	NS1
NS1P4	2017-07-11	Highbush blueberry	leaf	neg	NT	NT	neg	NT	neg	NS	NS1
NS1P4	2017-07-11	Highbush blueberry	fruit	neg	NT	NT	neg	NT	neg	NS	NS1
NS1P4	2017-07-11	Highbush blueberry	healthy leaf	neg	NT	NT	neg	NT	neg	NS	NS1
NS1P5	2017-07-11	Highbush blueberry	leaf	neg	NT	NT	neg	NT	neg	NS	NS1
NS1P5	2017-07-11	Highbush blueberry	fruit	neg	NT	NT	neg	NT	neg	NS	NS1
NS1P5	2017-07-11	Highbush blueberry	healthy leaf	neg	NT	NT	neg	NT	neg	NS	NS1
NS2P1	2017-07-11	Highbush blueberry	leaf	neg	NT	NT	neg	NT	neg	NS	NS2
NS2P1	2017-07-11	Highbush blueberry	fruit	neg	NT	NT	neg	NT	neg	NS	NS2
NS2P1	2017-07-11	Highbush blueberry	healthy leaf	neg	NT	NT	neg	NT	neg	NS	NS2
NS2P2	2017-07-11	Highbush blueberry	leaf	neg	NT	NT	neg	NT	neg	NS	NS2
NS2P2	2017-07-11	Highbush blueberry	fruit	neg	NT	NT	neg	NT	neg	NS	NS2
NS2P2	2017-07-11	Highbush blueberry	healthy leaf	neg	NT	NT	neg	NT	neg	NS	NS2
NS2P3	2017-07-11	Highbush blueberry	leaf	neg	NT	NT	neg	NT	neg	NS	NS2
NS2P3	2017-07-11	Highbush blueberry	fruit	neg	NT	NT	neg	NT	neg	NS	NS2
NS2P3	2017-07-11	Highbush blueberry	healthy leaf	neg	NT	NT	neg	NT	neg	NS	NS2
NS2P4	2017-07-11	Highbush blueberry	leaf	neg	NT	NT	neg	NT	neg	NS	NS2
NS2P4	2017-07-11	Highbush blueberry	fruit	neg	NT	NT	neg	NT	neg	NS	NS2
NS2P4	2017-07-11	Highbush blueberry	healthy leaf	neg	NT	NT	neg	NT	neg	NS	NS2
NS2P5	2017-07-11	Highbush blueberry	leaf	neg	NT	NT	neg	NT	neg	NS	NS2
NS2P5	2017-07-11	Highbush blueberry	fruit	neg	NT	NT	neg	NT	neg	NS	NS2
NS2P5	2017-07-11	Highbush blueberry	healthy leaf	neg	NT	NT	neg	NT	neg	NS	NS2
Qc13P1	2017-07-04	Highbush blueberry	leaf	neg	NT	NT	neg	NT	neg	QC	Qc13
Qc13P1	2017-07-04	Highbush blueberry	fruit	neg	NT	NT	neg	NT	neg	QC	Qc13
Qc13P2	2017-07-04	Highbush blueberry	leaf	neg	NT	NT	neg	NT	neg	QC	Qc13
Qc13P2	2017-07-04	Highbush blueberry	fruit	pos	14.25	82.2	pos	NT	pos	QC	Qc13
Qc13P3	2017-07-04	Highbush blueberry	leaf	neg	NT	NT	neg	NT	neg	QC	Qc13
Qc13P3	2017-07-04	Highbush blueberry	fruit	pos	14.5	82.1	pos	NT	pos	QC	Qc13
Qc13P4	2017-07-04	Highbush blueberry	leaf	neg	NT	NT	neg	NT	neg	QC	Qc13
Qc13P4	2017-07-04	Highbush blueberry	fruit	pos	14.5	82	pos	NT	pos	QC	Qc13
Qc13P5	2017-07-04	Highbush blueberry	leaf	neg	NT	NT	neg	NT	neg	QC	Qc13
Qc13P5	2017-07-04	Highbush blueberry	fruit	pos	14.25	82.1	pos	NT	pos	QC	Qc13
Qc14P1	2017-07-04	Highbush blueberry	leaf	pos	14.5	82	pos	NT	pos	QC	Qc14
Qc14P1	2017-07-04	Highbush blueberry	fruit	pos	13.75	82.2	pos	NT	pos	QC	Qc14
Qc14P2	2017-07-04	Highbush blueberry	leaf	neg	NT	NT	neg	NT	neg	QC	Qc14
Qc14P2	2017-07-04	Highbush blueberry	fruit	neg	NT	NT	neg	NT	neg	QC	Qc14
Qc14P3	2017-07-04	Highbush blueberry	leaf	neg	NT	NT	neg	NT	neg	QC	Qc14
Qc14P3	2017-07-04	Highbush blueberry	fruit	neg	NT	NT	neg	NT	neg	QC	Qc14
Qc14P4	2017-07-04	Highbush blueberry	leaf	neg	NT	NT	neg	NT	neg	QC	Qc14
Qc14P4	2017-07-04	Highbush blueberry	fruit	neg	NT	NT	neg	NT	neg	QC	Qc14
Qc14P5	2017-07-04	Highbush blueberry	leaf	neg	NT	NT	neg	NT	neg	QC	Qc14
Qc14P5	2017-07-04	Highbush blueberry	fruit	neg	NT	NT	neg	NT	neg	QC	Qc14
Qc1P1L3	2017-07-11	Highbush Blueberry	leaf	pos	15.75	81.9	pos	NT	pos	QC	Qc1
Qc1P3A8	2017-07-11	Highbush Blueberry	leaf	neg	NT	NT	neg	NT	neg	QC	Qc1
Qc1P3C2	2017-07-11	Highbush Blueberry	leaf	neg	NT	NT	neg	NT	neg	QC	Qc1
Qc1P3C2	2017-07-11	Highbush Blueberry	fruit	neg	NT	NT	neg	NT	neg	QC	Qc1
Qc1P3B6	2017-07-11	Highbush Blueberry	leaf	neg	NT	NT	neg	NT	neg	QC	Qc1
Qc1P3B6	2017-07-11	Highbush Blueberry	fruit	pos	15.5	82	pos	NT	pos	QC	Qc1
Qc1P3B2	2017-07-11	Highbush Blueberry	leaf	neg	NT	NT	neg	NT	neg	QC	Qc1
Qc1P3B2	2017-07-11	Highbush Blueberry	fruit	neg	NT	NT	neg	NT	neg	QC	Qc1
Qc1P3C5	2017-07-11	Highbush Blueberry	leaf	neg	NT	NT	neg	NT	neg	QC	Qc1
Qc1P3C5	2017-07-11	Highbush Blueberry	fruit	pos	15.5	82.1	pos	NT	pos	QC	Qc1
Qc2P1	2017-07-11	Highbush Blueberry	leaf	neg	NT	NT	neg	NT	neg	QC	Qc2
Qc9P7	2017-08-11	Highbush blueberry	leaf	pos	16	81.9	pos	NT	pos	QC	Qc9	Healthy
Qc9P7	2017-08-11	Highbush blueberry	fruit	pos	13.75	81.8	pos	NT	pos	QC	Qc9	Healthy
Qc9P8	2017-08-11	Highbush blueberry	leaf	neg	NT		neg	NT	neg	QC	Qc9	Short internode and early ripe fruits
Qc9P8	2017-08-11	Highbush blueberry	fruit	pos	13.25	81.8	pos	NT	pos	QC	Qc9	Short internode and early ripe fruits
Qc9P9	2017-08-11	Highbush blueberry	leaf	neg	NT		neg	NT	neg	QC	Qc9
Qc9P9	2017-08-11	Highbush blueberry	fruit	neg	NT		neg	NT	neg	QC	Qc9
Qc9P10	2017-08-11	Highbush blueberry	leaf	neg	NT		neg	NT	neg	QC	Qc9
Qc13P1	2017-08-14	Highbush blueberry	leaf	neg	NT		neg	NT	neg	QC	Qc13
Qc13P1	2017-08-14	Highbush blueberry	fruit	neg	NT		neg	NT	neg	QC	Qc13
Qc13P2	2017-08-14	Highbush blueberry	leaf	pos	16.5	81.9	pos	NT	pos	QC	Qc13
Qc13P2	2017-08-14	Highbush blueberry	fruit	pos	14.5	82.1	pos	NT	pos	QC	Qc13
Qc13P3	2017-08-14	Highbush blueberry	leaf	pos	22	82	pos	NT	pos	QC	Qc13
Qc13P3	2017-08-14	Highbush blueberry	fruit	neg	NT		neg	NT	neg	QC	Qc13
Qc13P4	2017-08-14	Highbush blueberry	leaf	neg	NT		neg	NT	neg	QC	Qc13
Qc13P4	2017-08-14	Highbush blueberry	fruit	pos	15.75	82.2	pos	NT	pos	QC	Qc13
Qc13P5	2017-08-14	Highbush blueberry	leaf	pos	16	82.3	pos	NT	pos	QC	Qc13
Qc13P5	2017-08-14	Highbush blueberry	fruit	pos	12.75	82.3	pos	NT	pos	QC	Qc13
Qc14P1	2017-08-14	Highbush blueberry	leaf	pos	15.5	82.3	pos	NT	pos	QC	Qc14
Qc14P1	2017-08-14	Highbush blueberry	fruit	pos	14	82.3	pos	NT	pos	QC	Qc14
Qc14P2	2017-08-14	Highbush blueberry	leaf	pos	neg		neg	NT	neg	QC	Qc14
Qc14P2	2017-08-14	Highbush blueberry	fruit	neg	NT		neg	NT	neg	QC	Qc14
Qc14P3	2017-08-14	Highbush blueberry	leaf	neg	NT		neg	NT	neg	QC	Qc14
Qc14P3	2017-08-14	Highbush blueberry	fruit	neg	NT		neg	NT	neg	QC	Qc14
Qc14P4	2017-08-14	Highbush blueberry	leaf	neg	NT		neg	NT	neg	QC	Qc14
Qc14P4	2017-08-14	Highbush blueberry	fruit	neg	NT		neg	NT	neg	QC	Qc14
Qc14P5	2017-08-14	Highbush blueberry	leaf	neg	NT		neg	NT	neg	QC	Qc14
Qc14P5	2017-08-14	Highbush blueberry	fruit	neg	NT		neg	NT	neg	QC	Qc14
Qc1P3A8	2017-08-16	Highbush Blueberry	leaf	neg	NT		neg	NT	neg	QC	Qc1
Qc1P3C2	2017-08-16	Highbush Blueberry	leaf	neg	NT		neg	NT	neg	QC	Qc1
Qc1P3C2	2017-08-16	Highbush Blueberry	fruit	pos	15.5	82.4	pos	NT	pos	QC	Qc1
Qc1P3B6	2017-08-16	Highbush Blueberry	leaf	neg	NT		neg	NT	neg	QC	Qc1
Qc1P3B6	2017-08-16	Highbush Blueberry	fruit	neg	NT		neg	NT	neg	QC	Qc1
Qc1P3B2	2017-08-16	Highbush blueberry	leaf	neg	NT		neg	NT	neg	QC	Qc1
Qc1P3B2	2017-08-16	Highbush blueberry	fruit	neg	NT		neg	NT	neg	QC	Qc1
Qc1P3C5	2017-08-16	Highbush blueberry	leaf	neg	NT		neg	NT	neg	QC	Qc1
Qc1P1L3	2017-08-16	Highbush blueberry	leaf	pos	13.5	82.2	pos	NT	pos	QC	Qc1
Qc2P1	2017-08-16	Highbush blueberry	leaf	neg	NT		neg	NT	neg	QC	Qc2
Qc2P1	2017-08-16	Highbush blueberry	fruit	neg	NT		neg	NT	neg	QC	Qc2
Qc2P2	2017-08-16	Highbush blueberry	leaf	neg	NT		neg	NT	neg	QC	Qc2
Qc2P2	2017-08-16	Highbush blueberry	fruit	neg	NT		neg	NT	neg	QC	Qc2
Qc2P3	2017-08-16	Highbush blueberry	leaf	neg	NT		neg	NT	neg	QC	Qc2
Qc2P4	2017-08-16	Highbush blueberry	leaf	neg	NT		neg	NT	neg	QC	Qc2
Qc2P5	2017-08-16	Highbush blueberry	leaf	neg	NT		neg	NT	neg	QC	Qc2
Qc2P5	2017-08-16	Highbush blueberry	fruit	neg	NT		neg	NT	neg	QC	Qc2
Qc3R7P4	2017-08-16	Highbush blueberry	leaf	neg	NT		neg	NT	neg	QC	Qc3
Qc3R7P4	2017-08-16	Highbush blueberry	fruit	neg	NT		neg	NT	neg	QC	Qc3
Qc3R7P5	2017-08-16	Highbush blueberry	leaf	neg	NT		neg	NT	neg	QC	Qc3
Qc3R7P5	2017-08-16	Highbush blueberry	fruit	neg	NT		neg	NT	neg	QC	Qc3
Qc3R7P6	2017-08-16	Highbush blueberry	leaf	neg	NT		neg	NT	neg	QC	Qc3
Qc3R7P6	2017-08-16	Highbush blueberry	fruit	neg	NT		neg	NT	neg	QC	Qc3
Qc3R8P4	2017-08-16	Highbush blueberry	leaf	neg	NT		neg	NT	neg	QC	Qc3
Qc3R8P4	2017-08-16	Highbush blueberry	fruit	neg	NT		neg	NT	neg	QC	Qc3
Qc3R8P7	2017-08-16	Highbush blueberry	leaf	neg	NT		neg	NT	neg	QC	Qc3
Qc4PR21	2017-08-16	Highbush blueberry	leaf	neg	NT		neg	NT	neg	QC	Qc4
Qc4PR21	2017-08-16	Highbush blueberry	fruit	neg	NT		neg	NT	neg	QC	Qc4
Qc4PR51	2017-08-16	Highbush blueberry	leaf	neg	NT		neg	NT	neg	QC	Qc4
Qc4PR51	2017-08-16	Highbush blueberry	fruit	pos	16.75	82	pos	NT	pos	QC	Qc4
Qc4PR61	2017-08-16	Highbush blueberry	leaf	pos	14.5	82.1	pos	NT	pos	QC	Qc4
Qc4PR61	2017-08-16	Highbush blueberry	fruit	pos	14.75	82	pos	NT	pos	QC	Qc4
Qc4PR53	2017-08-16	Highbush blueberry	root	neg	NT		neg	NT	neg	QC	Qc4
Qc4PR81	2017-08-16	Highbush blueberry	leaf	neg	NT		neg	NT	neg	QC	Qc4
Qc4PR81	2017-08-16	Highbush blueberry	fruit	neg	NT		neg	NT	neg	QC	Qc4
Qc4PR82	2017-08-16	Highbush blueberry	leaf	neg	NT		neg	NT	neg	QC	Qc4
Qc4PR82	2017-08-16	Highbush blueberry	fruit	pos	14.25	82.1	pos	NT	pos	QC	Qc4
Qc4PR91	2017-08-16	Highbush blueberry	leaf	neg	NT		neg	NT	neg	QC	Qc4
Qc4PR91	2017-08-16	Highbush blueberry	fruit	neg	NT		neg	NT	neg	QC	Qc4
Qc4PR92	2017-08-16	Highbush blueberry	leaf	pos	15.75	81.9	pos	NT	pos	QC	Qc4
Qc4PR92	2017-08-16	Highbush blueberry	fruit	pos	14.25	81.9	pos	NT	pos	QC	Qc4
Qc6P1	2017-08-21	Highbush blueberry	leaf	neg	NT		neg	NT	neg	QC	Qc6
Qc6P2	2017-08-21	Highbush blueberry	leaf	neg	NT		neg	NT	neg	QC	Qc6
Qc6P3	2017-08-21	Highbush blueberry	leaf	neg	NT		neg	NT	neg	QC	Qc6
Qc7P1	2017-08-21	Highbush blueberry	leaf	neg	NT		neg	NT	neg	QC	Qc7
Qc7P1	2017-08-21	Highbush blueberry	fruit	neg	NT		neg	NT	neg	QC	Qc7
Qc7P2	2017-08-21	Highbush blueberry	leaf	neg	NT		neg	NT	neg	QC	Qc7
Qc7P2	2017-08-21	Highbush blueberry	fruit	neg	NT		neg	NT	neg	QC	Qc7
Qc7P3	2017-08-21	Highbush blueberry	leaf	neg	NT		neg	NT	neg	QC	Qc7
Qc7P4	2017-08-21	Highbush blueberry	leaf	neg	NT		neg	NT	neg	QC	Qc7
Qc7P4	2017-08-21	Highbush blueberry	fruit	neg	NT		neg	NT	neg	QC	Qc7
Qc7P5	2017-08-21	Highbush blueberry	leaf	neg	NT		neg	NT	neg	QC	Qc7
Qc7P5	2017-08-21	Highbush blueberry	fruit	neg	NT		neg	NT	neg	QC	Qc7
Qc8P1	2017-08-21	Highbush blueberry	leaf	neg	NT		neg	NT	neg	QC	Qc8
Qc8P1	2017-08-21	Highbush blueberry	fruit	neg	NT		neg	NT	neg	QC	Qc8
Qc8P2	2017-08-21	Highbush blueberry	leaf	neg	NT		neg	NT	neg	QC	Qc8
Qc8P2	2017-08-21	Highbush blueberry	fruit	neg	NT		neg	NT	neg	QC	Qc8
Qc8P3	2017-08-21	Highbush blueberry	leaf	neg	NT		neg	NT	neg	QC	Qc8
Qc8P3	2017-08-21	Highbush blueberry	fruit	neg	NT		neg	NT	neg	QC	Qc8
Qc8P5	2017-08-21	Highbush blueberry	leaf	pos	14.5	81.9	pos	NT	pos	QC	Qc8
Qc8P5	2017-08-21	Highbush blueberry	fruit	pos	12.75	82	pos	NT	pos	QC	Qc8
Qc8P6	2017-08-21	Highbush blueberry	leaf	pos	15.75	81.9	pos	NT	pos	QC	Qc8
Qc8P6	2017-08-21	Highbush blueberry	fruit	pos	13.5	81.8	pos	NT	pos	QC	Qc8
Qc8P7	2017-08-21	Highbush blueberry	leaf	pos	14.75	81.8	pos	NT	pos	QC	Qc8
Qc8P7	2017-08-21	Highbush blueberry	fruit	pos	12.5	81.9	pos	NT	pos	QC	Qc8
Qc9P6	2017-08-21	Highbush blueberry	leaf	pos	15.5	81.9	pos	NT	pos	QC	Qc9
Qc9P7	2017-08-21	Highbush blueberry	leaf	pos	15.75	82	pos	NT	pos	QC	Qc9
Qc9P8	2017-08-21	Highbush blueberry	leaf	pos	15.25	82.1	pos	NT	pos	QC	Qc9
Qc9P9	2017-08-21	Highbush blueberry	leaf	neg	NT		neg	NT	neg	QC	Qc9
Qc9P10	2017-08-21	Highbush blueberry	leaf	neg	NT		neg	NT	neg	QC	Qc9
NS1P1	2017-08-17	Highbush blueberry	leaf	pos	14.5	82.3	pos	NT	pos	NS	NS1
NS1P1	2017-08-17	Highbush blueberry	fruit	pos	14	81.7	pos	NT	pos	NS	NS1
NS1P1	2017-08-17	Highbush blueberry	healthy leaf	neg	NT		neg	NT	neg	NS	NS1
NS1P2	2017-08-17	Highbush blueberry	leaf	neg	NT		neg	NT	neg	NS	NS1
NS1P2	2017-08-17	Highbush blueberry	fruit	neg	NT		neg	NT	neg	NS	NS1
NS1P2	2017-08-17	Highbush blueberry	healthy leaf	neg	NT		neg	NT	neg	NS	NS1
NS1P3	2017-08-17	Highbush blueberry	leaf	neg	NT		neg	NT	neg	NS	NS1
NS1P3	2017-08-17	Highbush blueberry	fruit	neg	NT		neg	NT	neg	NS	NS1
NS1P3	2017-08-17	Highbush blueberry	healthy leaf	neg	NT		neg	NT	neg	NS	NS1
NS1P4	2017-08-17	Highbush blueberry	leaf	neg	NT		neg	NT	neg	NS	NS1
NS1P4	2017-08-17	Highbush blueberry	fruit	neg	NT		neg	NT	neg	NS	NS1
NS1P4	2017-08-17	Highbush blueberry	healthy leaf	neg	NT		neg	NT	neg	NS	NS1
NS1P5	2017-08-17	Highbush blueberry	leaf	neg	NT		neg	NT	neg	NS	NS1
NS1P5	2017-08-17	Highbush blueberry	fruit	neg	NT		neg	NT	neg	NS	NS1
NS1P5	2017-08-17	Highbush blueberry	healthy leaf	neg	NT		neg	NT	neg	NS	NS1
NS2P1	2017-08-17	Highbush blueberry	leaf	neg	NT		neg	NT	neg	NS	NS2
NS2P1	2017-08-17	Highbush blueberry	fruit	neg	NT		neg	NT	neg	NS	NS2
NS2P1	2017-08-17	Highbush blueberry	healthy leaf	neg	NT		neg	NT	neg	NS	NS2
NS2P2	2017-08-17	Highbush blueberry	leaf	neg	NT		neg	NT	neg	NS	NS2
NS2P2	2017-08-17	Highbush blueberry	fruit	neg	NT		neg	NT	neg	NS	NS2
NS2P2	2017-08-17	Highbush blueberry	healthy leaf	neg	NT		neg	NT	neg	NS	NS2
NS2P3	2017-08-17	Highbush blueberry	leaf	neg	NT		neg	NT	neg	NS	NS2
NS2P3	2017-08-17	Highbush blueberry	fruit	neg	NT		neg	NT	neg	NS	NS2
NS2P3	2017-08-17	Highbush blueberry	healthy leaf	neg	NT		neg	NT	neg	NS	NS2
NS2P4	2017-08-17	Highbush blueberry	leaf	neg	NT		neg	NT	neg	NS	NS2
NS2P4	2017-08-17	Highbush blueberry	fruit	neg	NT		neg	NT	neg	NS	NS2
NS2P4	2017-08-17	Highbush blueberry	healthy leaf	neg	NT		neg	NT	neg	NS	NS2
NS2P5	2017-08-17	Highbush blueberry	leaf	neg	NT		neg	NT	neg	NS	NS2
NS2P5	2017-08-17	Highbush blueberry	fruit	neg	NT		neg	NT	neg	NS	NS2
NS2P5	2017-08-17	Highbush blueberry	healthy leaf	neg	NT		neg	NT	neg	NS	NS2
NS1P1	2017-09-05	Highbush blueberry	leaf	pos	14.5	82.3	pos	NT	pos	NS	NS1
NS1P1	2017-09-05	Highbush blueberry	fruit	pos	12.75	82.3	pos	NT	pos	NS	NS1
NS1P1	2017-09-05	Highbush blueberry	healthy leaf	neg	NT		neg	NT	neg	NS	NS1
NS1P2	2017-09-05	Highbush blueberry	leaf	neg	NT		neg	NT	neg	NS	NS1
NS1P2	2017-09-05	Highbush blueberry	fruit	neg	NT		neg	NT	neg	NS	NS1
NS1P2	2017-09-05	Highbush blueberry	healthy leaf	neg	NT		neg	NT	neg	NS	NS1
NS1P3	2017-09-05	Highbush blueberry	leaf	neg	NT		neg	NT	neg	NS	NS1
NS1P3	2017-09-05	Highbush blueberry	fruit	neg	NT		neg	NT	neg	NS	NS1
NS1P3	2017-09-05	Highbush blueberry	healthy leaf	neg	NT		neg	NT	neg	NS	NS1
NS1P4	2017-09-05	Highbush blueberry	leaf	neg	NT		neg	NT	neg	NS	NS1
NS1P4	2017-09-05	Highbush blueberry	fruit	neg	NT		neg	NT	neg	NS	NS1
NS1P4	2017-09-05	Highbush blueberry	healthy leaf	neg	NT		neg	NT	neg	NS	NS1
NS1P5	2017-09-05	Highbush blueberry	leaf	neg	NT		neg	NT	neg	NS	NS1
NS1P5	2017-09-05	Highbush blueberry	fruit	neg	NT		neg	NT	neg	NS	NS1
NS1P5	2017-09-05	Highbush blueberry	healthy leaf	neg	NT		neg	NT	neg	NS	NS1
NS2P1	2017-09-05	Highbush blueberry	leaf	neg	NT		neg	NT	neg	NS	NS2
NS2P1	2017-09-05	Highbush blueberry	fruit	neg	NT		neg	NT	neg	NS	NS2
NS2P1	2017-09-05	Highbush blueberry	healthy leaf	neg	NT		neg	NT	neg	NS	NS2
NS2P2	2017-09-05	Highbush blueberry	leaf	neg	NT		neg	NT	neg	NS	NS2
NS2P2	2017-09-05	Highbush blueberry	fruit	neg	NT		neg	NT	neg	NS	NS2
NS2P2	2017-09-05	Highbush blueberry	healthy leaf	neg	NT		neg	NT	neg	NS	NS2
NS2P3	2017-09-05	Highbush blueberry	leaf	neg	NT		neg	NT	neg	NS	NS2
NS2P3	2017-09-05	Highbush blueberry	fruit	neg	NT		neg	NT	neg	NS	NS2
Qc6P1	2017-07-14	Highbush blueberry	fruit	neg	NT		neg	NT	neg	QC	Qc6
Qc6P2	2017-07-14	Highbush blueberry	leaf	neg	NT		neg	NT	neg	QC	Qc6
Qc6P2	2017-07-14	Highbush blueberry	fruit	neg	NT		neg	NT	neg	QC	Qc6
Qc6P3	2017-07-14	Highbush blueberry	leaf	neg	NT		neg	NT	neg	QC	Qc6
Qc6P3	2017-07-14	Highbush blueberry	fruit	neg	NT		neg	NT	neg	QC	Qc6
Qc8P1	2017-07-14	Highbush blueberry	leaf	neg	NT		neg	NT	neg	QC	Qc8
Qc8P1	2017-07-14	Highbush blueberry	fruit	neg	NT		neg	NT	neg	QC	Qc8
Qc8P2	2017-07-14	Highbush blueberry	leaf	neg	NT		neg	NT	neg	QC	Qc8
Qc8P2	2017-07-14	Highbush blueberry	fruit	neg	NT		neg	NT	neg	QC	Qc8
Qc8P3	2017-07-14	Highbush blueberry	leaf	neg	NT		neg	NT	neg	QC	Qc8
Qc8P3	2017-07-14	Highbush blueberry	fruit	neg	NT		neg	NT	neg	QC	Qc8
Qc8P4	2017-07-14	Highbush blueberry	leaf	pos	15.25	82.1	pos	NT	pos	QC	Qc8
Qc8P4	2017-07-14	Highbush blueberry	fruit	pos	13.5	82	pos	NT	pos	QC	Qc8
Qc8P5	2017-07-14	Highbush blueberry	leaf	pos	15.5	82.1	pos	NT	pos	QC	Qc8
Qc8P5	2017-07-14	Highbush blueberry	fruit	pos	14	82.1	pos	NT	pos	QC	Qc8
Qc8P6	2017-07-14	Highbush blueberry	leaf	pos	15.25	82.1	pos	NT	pos	QC	Qc8
Qc8P6	2017-07-14	Highbush blueberry	fruit	pos	14.25	82.2	pos	NT	pos	QC	Qc8
Qc8P7	2017-07-14	Highbush blueberry	leaf	neg	NT	NT	neg	NT	neg	QC	Qc8
Qc8P7	2017-07-14	Highbush blueberry	fruit	pos	12.75	82.1	pos	NT	pos	QC	Qc8
Qc9P1	2017-07-14	Highbush blueberry	leaf	neg	NT		neg	NT	neg	QC	Qc9	Healthy but next to cut plant
Qc9P1	2017-07-14	Highbush blueberry	fruit	neg	NT		neg	NT	neg	QC	Qc9	Healthy but next to cut plant
Qc9P2	2017-07-14	Highbush blueberry	leaf	neg	NT		neg	NT	neg	QC	Qc9	healthy
Qc9P2	2017-07-14	Highbush blueberry	fruit	neg	NT		neg	NT	neg	QC	Qc9	healthy
Qc9P3	2017-07-14	Highbush blueberry	leaf	neg	NT		neg	NT	neg	QC	Qc9	short internode and early ripening fruits
Qc9P3	2017-07-14	Highbush blueberry	fruit	neg	NT		neg	NT	neg	QC	Qc9	short internode and early ripening fruits
Qc9P4	2017-07-14	Highbush blueberry	leaf	neg	NT		neg	NT	neg	QC	Qc9
Qc9P5	2017-07-14	Highbush blueberry	leaf	neg	NT		neg	NT	neg	QC	Qc9
Qc9P5	2017-07-14	Highbush blueberry	fruit	neg	NT		neg	NT	neg	QC	Qc9
Qc9P6	2017-07-14	Highbush blueberry	leaf	pos	14.75	82.3	pos	NT	pos	QC	Qc9
NS1P1	2017-07-26	Highbush blueberry	leaf	pos	15.25	82.3	pos	NT	pos	NS	NS1
NS1P1	2017-07-26	Highbush blueberry	fruit	pos	13.5	82.4	pos	NT	pos	NS	NS1
NS1P1	2017-07-26	Highbush blueberry	healthy leaf	neg	NT		neg	NT	neg	NS	NS1
NS1P2	2017-07-26	Highbush blueberry	leaf	neg	NT		neg	NT	neg	NS	NS1
NS1P2	2017-07-26	Highbush blueberry	fruit	neg	NT		neg	NT	neg	NS	NS1
NS1P2	2017-07-26	Highbush blueberry	healthy leaf	neg	NT		neg	NT	neg	NS	NS1
NS1P3	2017-07-26	Highbush blueberry	leaf	neg	NT		neg	NT	neg	NS	NS1
NS1P3	2017-07-26	Highbush blueberry	fruit	neg	NT		neg	NT	neg	NS	NS1
NS1P3	2017-07-26	Highbush blueberry	healthy leaf	neg	NT		neg	NT	neg	NS	NS1
NS1P4	2017-07-26	Highbush blueberry	leaf	neg	NT		neg	NT	neg	NS	NS1
NS1P4	2017-07-26	Highbush blueberry	fruit	pos	neg		neg	NT	neg	NS	NS1
NS1P4	2017-07-26	Highbush blueberry	healthy leaf	neg	NT		neg	NT	neg	NS	NS1
NS1P5	2017-07-26	Highbush blueberry	leaf	neg	NT		neg	NT	neg	NS	NS1
NS1P5	2017-07-26	Highbush blueberry	fruit	neg	NT		neg	NT	neg	NS	NS1
NS1P5	2017-07-26	Highbush blueberry	healthy leaf	neg	NT		neg	NT	neg	NS	NS1
NS2P1	2017-07-26	Highbush blueberry	leaf	neg	NT		neg	NT	neg	NS	NS2
NS2P1	2017-07-26	Highbush blueberry	fruit	neg	NT		neg	NT	neg	NS	NS2
NS2P1	2017-07-26	Highbush blueberry	healthy leaf	neg	NT		neg	NT	neg	NS	NS2
NS2P2	2017-07-26	Highbush blueberry	leaf	neg	NT		neg	NT	neg	NS	NS2
NS2P2	2017-07-26	Highbush blueberry	fruit	neg	NT		neg	NT	neg	NS	NS2
NS2P2	2017-07-26	Highbush blueberry	healthy leaf	neg	NT		neg	NT	neg	NS	NS2
NS2P3	2017-07-26	Highbush blueberry	leaf	neg	NT		neg	NT	neg	NS	NS2
NS2P3	2017-07-26	Highbush blueberry	fruit	neg	NT		neg	NT	neg	NS	NS2
NS2P3	2017-07-26	Highbush blueberry	healthy leaf	neg	NT		neg	NT	neg	NS	NS2
NS2P4	2017-07-26	Highbush blueberry	leaf	neg	NT		neg	NT	neg	NS	NS2
NS2P4	2017-07-26	Highbush blueberry	fruit	neg	NT		neg	NT	neg	NS	NS2
NS2P4	2017-07-26	Highbush blueberry	healthy leaf	neg	NT		neg	NT	neg	NS	NS2
NS2P5	2017-07-26	Highbush blueberry	leaf	neg	NT		neg	NT	neg	NS	NS2
NS2P5	2017-07-26	Highbush blueberry	fruit	neg	NT		neg	NT	neg	NS	NS2
NS2P5	2017-07-26	Highbush blueberry	healthy leaf	neg	NT		neg	NT	neg	NS	NS2
Qc12P6	2017-07-13	Highbush blueberry	leaf	neg	NT		neg	NT	neg	QC	Qc12
Qc13P1	2017-07-17	Highbush blueberry	leaf	neg	NT		neg	NT	neg	QC	Qc13
Qc13P1	2017-07-17	Highbush blueberry	fruit	neg	NT		neg	NT	neg	QC	Qc13
Qc13P2	2017-07-17	Highbush blueberry	leaf	neg	NT		neg	NT	neg	QC	Qc13
Qc13P2	2017-07-17	Highbush blueberry	fruit	pos	13.5	82.2	pos	NT	pos	QC	Qc13
Qc13P3	2017-07-17	Highbush blueberry	leaf	pos	17	82.1	pos	NT	pos	QC	Qc13
Qc13P3	2017-07-17	Highbush blueberry	fruit	pos	14.5	82	pos	NT	pos	QC	Qc13
Qc13P4	2017-07-17	Highbush blueberry	leaf	neg	NT		neg	NT	neg	QC	Qc13
Qc13P4	2017-07-17	Highbush blueberry	fruit	pos	13.5	82.2	pos	NT	pos	QC	Qc13
Qc13P5	2017-07-17	Highbush blueberry	leaf	neg	NT		neg	NT	neg	QC	Qc13
Qc13P5	2017-07-17	Highbush blueberry	fruit	pos	13.25	82.1	pos	NT	pos	QC	Qc13
Qc14P1	2017-07-17	Highbush blueberry	leaf	pos	18	81.9	pos	NT	pos	QC	Qc14
Qc14P1	2017-07-17	Highbush blueberry	fruit	pos	13.5	82	pos	NT	pos	QC	Qc14
Qc14P2	2017-07-17	Highbush blueberry	leaf	neg	NT		neg	NT	neg	QC	Qc14
Qc14P2	2017-07-17	Highbush blueberry	fruit	neg	NT		neg	NT	neg	QC	Qc14
Qc14P3	2017-07-17	Highbush blueberry	leaf	neg	NT		neg	NT	neg	QC	Qc14
Qc14P3	2017-07-17	Highbush blueberry	fruit	neg	NT		neg	NT	neg	QC	Qc14
Qc14P4	2017-07-17	Highbush blueberry	leaf	neg	NT		neg	NT	neg	QC	Qc14
Qc14P4	2017-07-17	Highbush blueberry	fruit	neg	NT		neg	NT	neg	QC	Qc14
Qc14P5	2017-07-17	Highbush blueberry	leaf	neg	NT		neg	NT	neg	QC	Qc14
Qc14P5	2017-07-17	Highbush blueberry	fruit	neg	NT		neg	NT	neg	QC	Qc14
Qc7P1	2017-07-19	Highbush blueberry	leaf	neg	NT		neg	NT	neg	QC	Qc7
Qc7P1	2017-07-19	Highbush blueberry	fruit	neg	NT		neg	NT	neg	QC	Qc7
Qc7P2	2017-07-19	Highbush blueberry	leaf	neg	NT		neg	NT	neg	QC	Qc7
Qc7P2	2017-07-19	Highbush blueberry	fruit	neg	NT		neg	NT	neg	QC	Qc7
Qc7P3	2017-07-19	Highbush blueberry	leaf	neg	NT		neg	NT	neg	QC	Qc7
Qc7P3	2017-07-19	Highbush blueberry	fruit	neg	NT		neg	NT	neg	QC	Qc7
Qc7P4	2017-07-19	Highbush blueberry	leaf	neg	NT		neg	NT	neg	QC	Qc7
Qc7P4	2017-07-19	Highbush blueberry	fruit	neg	NT		neg	NT	neg	QC	Qc7
Qc7P5	2017-07-19	Highbush blueberry	leaf	neg	NT		neg	NT	neg	QC	Qc7
Qc7P5	2017-07-19	Highbush blueberry	fruit	neg	NT		neg	NT	neg	QC	Qc7
Qc15P1	2017-07-25	Highbush blueberry	leaf	neg	NT		neg	NT	neg	QC	Qc15
Qc15P1	2017-07-25	Highbush blueberry	fruit	neg	NT		neg	NT	neg	QC	Qc15
Qc15P2	2017-07-25	Highbush blueberry	leaf	pos	16	82	pos	NT	pos	QC	Qc15
Qc15P2	2017-07-25	Highbush blueberry	fruit	pos	12.75	82.2	pos	NT	pos	QC	Qc15
NS1P1	2017-06-27	Highbush Blueberry	leaf	pos	14	82.4	pos	NT	pos	NS	NS1
NS1P1	2017-06-27	Highbush Blueberry	fruit	pos	14.25	82.4	pos	NT	pos	NS	NS1
NS1P1	2017-06-27	Highbush Blueberry	healthy leaf	neg	NT	NT	neg	NT	neg	NS	NS1
NS1P2	2017-06-27	Highbush Blueberry	leaf	neg	NT	NT	neg	NT	neg	NS	NS1
NS1P2	2017-06-27	Highbush Blueberry	fruit	neg	NT	NT	neg	NT	neg	NS	NS1
NS1P2	2017-06-27	Highbush Blueberry	healthy leaf	neg	NT	NT	neg	NT	neg	NS	NS1
NS1P3	2017-06-27	Highbush Blueberry	leaf	neg	NT	NT	neg	NT	neg	NS	NS1
NS1P3	2017-06-27	Highbush Blueberry	fruit	neg	NT	NT	neg	NT	neg	NS	NS1
NS1P3	2017-06-27	Highbush Blueberry	healthy leaf	neg	NT	NT	neg	NT	neg	NS	NS1
NS1P4	2017-06-27	Highbush Blueberry	leaf	neg	NT	NT	neg	NT	neg	NS	NS1
NS1P4	2017-06-27	Highbush Blueberry	fruit	neg	NT	NT	neg	NT	neg	NS	NS1
NS1P4	2017-06-27	Highbush Blueberry	healthy leaf	neg	NT	NT	neg	NT	neg	NS	NS1
NS1P5	2017-06-27	Highbush Blueberry	leaf	neg	NT	NT	neg	NT	neg	NS	NS1
NS1P5	2017-06-27	Highbush Blueberry	fruit	neg	NT	NT	neg	NT	neg	NS	NS1
NS1P5	2017-06-27	Highbush Blueberry	healthy leaf	neg	NT	NT	neg	NT	neg	NS	NS1
NS2P1	2017-06-27	Highbush Blueberry	leaf	neg	NT	NT	neg	NT	neg	NS	NS2
NS2P1	2017-06-27	Highbush Blueberry	fruit	neg	NT	NT	neg	NT	neg	NS	NS2
NS2P1	2017-06-27	Highbush Blueberry	healthy leaf	neg	NT	NT	neg	NT	neg	NS	NS2
NS2P2	2017-06-27	Highbush Blueberry	leaf	neg	NT	NT	neg	NT	neg	NS	NS2
NS2P2	2017-06-27	Highbush Blueberry	fruit	neg	NT	NT	neg	NT	neg	NS	NS2
NS2P2	2017-06-27	Highbush Blueberry	healthy leaf	neg	NT	NT	neg	NT	neg	NS	NS2
NS2P3	2017-06-27	Highbush Blueberry	leaf	neg	NT	NT	neg	NT	neg	NS	NS2
NS2P3	2017-06-27	Highbush Blueberry	fruit	neg	NT	NT	neg	NT	neg	NS	NS2
NS2P3	2017-06-27	Highbush Blueberry	healthy leaf	neg	NT	NT	neg	NT	neg	NS	NS2
NS2P4	2017-06-27	Highbush Blueberry	leaf	neg	NT	NT	neg	NT	neg	NS	NS2
NS2P4	2017-06-27	Highbush Blueberry	fruit	neg	NT	NT	neg	NT	neg	NS	NS2
NS2P4	2017-06-27	Highbush Blueberry	healthy leaf	neg	NT	NT	neg	NT	neg	NS	NS2
NS2P5	2017-06-27	Highbush Blueberry	leaf	neg	NT	NT	neg	NT	neg	NS	NS2
NS2P5	2017-06-27	Highbush Blueberry	fruit	neg	NT	NT	neg	NT	neg	NS	NS2
NS2P5	2017-06-27	Highbush Blueberry	healthy leaf	neg	NT	NT	neg	NT	neg	NS	NS2
Qc14P1	2017-06-22	Highbush blueberry	leaf	pos	15	82.2	pos	NT	pos	QC	Qc14	Qc14
Qc14P2	2017-06-22	Highbush blueberry	leaf	neg	NT	NT	neg	NT	neg	QC	Qc14	Qc14
Qc14P2	2017-06-22	Highbush blueberry	fruit	neg	NT	NT	neg	NT	neg	QC	Qc14	Qc14
Qc14P3	2017-06-22	Highbush blueberry	leaf	neg	NT	NT	neg	NT	neg	QC	Qc14	Qc14
Qc14P3	2017-06-22	Highbush blueberry	fruit	neg	NT	NT	neg	NT	neg	QC	Qc14	Qc14
Qc14P4	2017-06-22	Highbush blueberry	leaf	neg	NT	NT	neg	NT	neg	QC	Qc14	Qc14
Qc14P4	2017-06-22	Highbush blueberry	fruit	neg	NT	NT	neg	NT	neg	QC	Qc14	Qc14
Qc14P5	2017-06-22	Highbush blueberry	leaf	neg	NT	NT	neg	NT	neg	QC	Qc14	Qc14
Qc14P5	2017-06-22	Highbush blueberry	fruit	neg	NT	NT	neg	NT	neg	QC	Qc14	Qc14
Qc1P3C5	2017-06-27	Highbush blueberry	fruit	pos	15.25	82.1	pos	NT	pos	QC	Qc1	Qc1
Qc1P3C5	2017-06-27	Highbush blueberry	leaf	neg	NT	NT	neg	NT	neg	QC	Qc1	Qc1
Qc1P3C2	2017-06-27	Highbush blueberry	fruit	pos	15.25	82	pos	NT	pos	QC	Qc1	Qc1
Qc1P3C2	2017-06-27	Highbush blueberry	leaf	neg	NT	NT	neg	NT	neg	QC	Qc1	Qc1
Qc1P3B6	2017-06-27	Highbush blueberry	leaf	neg	NT	NT	neg	NT	neg	QC	Qc1	Qc1
Qc1P3B6	2017-06-27	Highbush blueberry	fruit	pos	15.5	82.3	pos	NT	pos	QC	Qc1	Qc1
Qc1P3B2	2017-06-27	Highbush blueberry	leaf	neg	NT	NT	neg	NT	neg	QC	Qc1	Qc1
Qc1P3B2	2017-06-27	Highbush blueberry	fruit	neg	NT	NT	neg	NT	neg	QC	Qc1	Qc1
Qc1P1L3	2017-06-27	Highbush blueberry	leaf	neg	NT	NT	neg	NT	neg	QC	Qc1	Qc1
Qc1P3A8	2017-06-27	Highbush blueberry	fruit	neg	NT	NT	neg	NT	neg	QC	Qc1	Qc1
Qc2P1	2017-06-27	Highbush blueberry	leaf	neg	NT	NT	neg	NT	neg	QC	Qc2	Qc2
Qc2P1	2017-06-27	Highbush blueberry	fruit	neg	NT	NT	neg	NT	neg	QC	Qc2	Qc2
Qc2P2	2017-06-27	Highbush blueberry	fruit	neg	NT	NT	neg	NT	neg	QC	Qc2	Qc2
Qc2P2	2017-06-27	Highbush blueberry	leaf	neg	NT	NT	neg	NT	neg	QC	Qc2	Qc2
Qc2P3	2017-06-27	Highbush blueberry	leaf	neg	NT	NT	neg	NT	neg	QC	Qc2	Qc2
Qc2P3	2017-06-27	Highbush blueberry	fruit	neg	NT	NT	neg	NT	neg	QC	Qc2	Qc2
Qc2P4	2017-06-27	Highbush blueberry	fruit	neg	NT	NT	neg	NT	neg	QC	Qc2	Qc2
Qc2P4	2017-06-27	Highbush blueberry	leaf	neg	NT	NT	neg	NT	neg	QC	Qc2	Qc2
Qc2P5	2017-06-27	Highbush blueberry	fruit	neg	NT	NT	neg	NT	neg	QC	Qc2	Qc2
Qc2P5	2017-06-27	Highbush blueberry	leaf	neg	NT	NT	neg	NT	neg	QC	Qc2	Qc2
Qc3R7P4	2017-06-27	Highbush blueberry	fruit	neg	NT	NT	neg	NT	neg	QC	Qc3	Qc3
Qc3R7P4	2017-06-27	Highbush blueberry	leaf	neg	NT	NT	neg	NT	neg	QC	Qc3	Qc3
Qc3R7P5	2017-06-27	Highbush blueberry	leaf	neg	NT	NT	neg	NT	neg	QC	Qc3	Qc3
Qc3R7P5	2017-06-27	Highbush blueberry	fruit	neg	NT	NT	neg	NT	neg	QC	Qc3	Qc3
Qc3R7P6	2017-06-27	Highbush blueberry	leaf	neg	NT	NT	neg	NT	neg	QC	Qc3	Qc3
Qc3R7P6	2017-06-27	Highbush blueberry	fruit	neg	NT	NT	neg	NT	neg	QC	Qc3	Qc3
Qc3R8P4	2017-06-27	Highbush blueberry	leaf	neg	NT	NT	neg	NT	neg	QC	Qc3	Qc3
Qc3R8P4	2017-06-27	Highbush blueberry	fruit	neg	NT	NT	neg	NT	neg	QC	Qc3	Qc3
Qc3R8P7	2017-06-27	Highbush blueberry	fruit	neg	NT	NT	neg	NT	neg	QC	Qc3	Qc3
Qc3R8P7	2017-06-27	Highbush blueberry	leaf	neg	NT	NT	neg	NT	neg	QC	Qc3	Qc3
Qc4PR21	2017-06-27	Highbush blueberry	fruit	pos	neg		neg	NT	neg	QC	Qc4	Qc4
Qc4PR21	2017-06-27	Highbush blueberry	leaf	neg	NT	NT	neg	NT	neg	QC	Qc4	Qc4
Qc4PR51	2017-06-27	Highbush blueberry	fruit	neg	NT	NT	neg	NT	neg	QC	Qc4	Qc4
Qc4PR51	2017-06-27	Highbush blueberry	leaf	neg	NT	NT	neg	NT	neg	QC	Qc4	Qc4
Qc4PR52	2017-06-27	Highbush blueberry	fruit	neg	NT	NT	neg	NT	neg	QC	Qc4	Qc4
Qc4PR52	2017-06-27	Highbush blueberry	leaf	neg	NT	NT	neg	NT	neg	QC	Qc4	Qc4
Qc4PR61	2017-06-27	Highbush blueberry	leaf	pos	14.25	82.4	pos	NT	pos	QC	Qc4	Qc4
Qc4PR61	2017-06-27	Highbush blueberry	fruit	pos	13.25	82.4	pos	NT	pos	QC	Qc4	Qc4
Qc4PR81	2017-06-27	Highbush blueberry	fruit	neg	NT	NT	neg	NT	neg	QC	Qc4	Qc4
Qc4PR81	2017-06-27	Highbush blueberry	leaf	neg	NT	NT	neg	NT	neg	QC	Qc4	Qc4
Qc4PR91	2017-06-27	Highbush blueberry	fruit	neg	NT	NT	neg	NT	neg	QC	Qc4	Qc4
Qc4PR91	2017-06-27	Highbush blueberry	leaf	pos	neg		neg	NT	neg	QC	Qc4	Qc4
Qc15P1	2017-06-22	Highbush blueberry	leaf	neg	NT	NT	neg	NT	neg	QC	Qc15	Qc15
Qc15P1	2017-06-22	Highbush blueberry	fruit	neg	NT	NT	neg	NT	neg	QC	Qc15	Qc15
Qc15P2	2017-06-22	Highbush blueberry	leaf	neg	NT	NT	neg	NT	neg	QC	Qc15	Qc15
Qc15P2	2017-06-22	Highbush blueberry	fruit	neg	NT	NT	neg	NT	neg	QC	Qc15	Qc15
Qc15P3	2017-06-22	Highbush blueberry	leaf	neg	NT	NT	neg	NT	neg	QC	Qc15	Qc15
Qc15P3	2017-06-22	Highbush blueberry	fruit	neg	NT	NT	neg	NT	neg	QC	Qc15	Qc15
Qc15P4	2017-06-22	Highbush blueberry	leaf	neg	NT	NT	neg	NT	neg	QC	Qc15	Qc15
Qc15P4	2017-06-22	Highbush blueberry	fruit	neg	NT	NT	neg	NT	neg	QC	Qc15	Qc15
Qc15P5	2017-06-22	Highbush blueberry	leaf	neg	NT	NT	neg	NT	neg	QC	Qc15	Qc15
Qc15P5	2017-06-22	Highbush blueberry	fruit	neg	NT	NT	neg	NT	neg	QC	Qc15	Qc15
Qc16P1	2017-06-22	Highbush blueberry	leaf	neg	NT	NT	neg	NT	neg	QC	Qc16	Nanisme, chlorose à la marge des feuilles
Qc16P1	2017-06-22	Highbush blueberry	fruit	neg	NT	NT	neg	NT	neg	QC	Qc16	Nanisme, chlorose à la marge des feuilles
Qc16P2	2017-06-22	Highbush blueberry	leaf	neg	NT	NT	neg	NT	neg	QC	Qc16	Nanisme, chlorose à la marge des feuilles
Qc16P2	2017-06-22	Highbush blueberry	fruit	neg	NT	NT	neg	NT	neg	QC	Qc16	Nanisme, chlorose à la marge des feuilles
Qc16P3	2017-06-22	Highbush blueberry	leaf	neg	NT	NT	neg	NT	neg	QC	Qc16	Feuilles marbrés (chlorose)
Qc16P3	2017-06-22	Highbush blueberry	fruit	neg	NT	NT	neg	NT	neg	QC	Qc16	Feuilles marbrés (chlorose)
Qc16P4	2017-06-22	Highbush blueberry	leaf	neg	NT	NT	neg	NT	neg	QC	Qc16	Nanisme, chlorose à la marge des feuilles
Qc16P4	2017-06-22	Highbush blueberry	fruit	neg	NT	NT	neg	NT	neg	QC	Qc16	Nanisme, chlorose à la marge des feuilles
Qc16P5	2017-06-22	Highbush blueberry	leaf	neg	NT	NT	neg	NT	neg	QC	Qc16	Pâlissement marge des feuilles
Qc16P5	2017-06-22	Highbush blueberry	fruit	neg	NT	NT	neg	NT	neg	QC	Qc16	Pâlissement marge des feuilles
Qc13P1	2017-06-22	Highbush blueberry	leaf	neg	NT	NT	neg	NT	neg	QC	Qc13	Qc13
Qc13P1	2017-06-22	Highbush blueberry	fruit	neg	NT	NT	neg	NT	neg	QC	Qc13	Qc13
Qc13P2	2017-06-22	Highbush blueberry	leaf	neg	NT	NT	neg	NT	neg	QC	Qc13	Qc13
Qc13P2	2017-06-22	Highbush blueberry	fruit	neg	NT	NT	neg	NT	neg	QC	Qc13	Qc13
Qc13P3	2017-06-22	Highbush blueberry	leaf	neg	NT	NT	neg	NT	neg	QC	Qc13	Qc13
Qc13P3	2017-06-22	Highbush blueberry	fruit	neg	NT	NT	neg	NT	neg	QC	Qc13	Qc13
Qc13P4	2017-06-22	Highbush blueberry	leaf	neg	NT	NT	neg	NT	neg	QC	Qc13	Qc13
Qc13P4	2017-06-22	Highbush blueberry	fruit	neg	NT	NT	neg	NT	neg	QC	Qc13	Qc13
Qc13P5	2017-06-22	Highbush blueberry	leaf	neg	NT	NT	neg	NT	neg	QC	Qc13	Qc13
Qc13P5	2017-06-22	Highbush blueberry	fruit	neg	NT	NT	neg	NT	neg	QC	Qc13	Qc13
Qc17P1	2017-06-29	Highbush blueberry	leaf	neg	NT	NT	neg	NT	neg	QC	Qc17	Qc17
Qc17P1	2017-06-29	Highbush blueberry	fruit	neg	NT	NT	neg	NT	neg	QC	Qc17	Qc17
Qc17P2	2017-06-29	Highbush blueberry	leaf	neg	NT	NT	neg	NT	neg	QC	Qc17	Qc17
Qc17P2	2017-06-29	Highbush blueberry	fruit	neg	NT	NT	neg	NT	neg	QC	Qc17	Qc17
Qc17P3	2017-06-29	Highbush blueberry	leaf	neg	NT	NT	neg	NT	neg	QC	Qc17	Qc17
Qc17P3	2017-06-29	Highbush blueberry	fruit	neg	NT	NT	neg	NT	neg	QC	Qc17	Qc17
Qc17P4	2017-06-29	Highbush blueberry	fruit	neg	NT	NT	neg	NT	neg	QC	Qc17	Qc17
Qc17P4	2017-06-29	Highbush blueberry	leaf	neg	NT	NT	neg	NT	neg	QC	Qc17	Qc17
Qc17P5	2017-06-29	Highbush blueberry	fruit	neg	NT	NT	neg	NT	neg	QC	Qc17	Qc17
Qc17P5	2017-06-29	Highbush blueberry	leaf	neg	NT	NT	neg	NT	neg	QC	Qc17	Qc17
Qc11P1	2017-06-28	Highbush blueberry	fruit	neg	NT	NT	neg	NT	neg	QC	Qc11	lack of leaves
Qc11P1	2017-06-28	Highbush blueberry	leaf	neg	NT	NT	neg	NT	neg	QC	Qc11	lack of leaves
Qc11P2	2017-06-28	Highbush blueberry	fruit	neg	NT	NT	neg	NT	neg	QC	Qc11	lack of leaves
Qc11P2	2017-06-28	Highbush blueberry	leaf	neg	NT	NT	neg	NT	neg	QC	Qc11	lack of leaves
Qc11P3	2017-06-28	Highbush blueberry	fruit	neg	NT	NT	neg	NT	neg	QC	Qc11	lack of leaves
Qc15P3	2017-07-25	Highbush blueberry	leaf	neg	NT		neg	NT	neg	QC	Qc15
Qc15P3	2017-07-25	Highbush blueberry	fruit	neg	NT		neg	NT	neg	QC	Qc15
Qc15P4	2017-07-25	Highbush blueberry	leaf	neg	NT		neg	NT	neg	QC	Qc15
Qc15P4	2017-07-25	Highbush blueberry	fruit	neg	NT		neg	NT	neg	QC	Qc15
Qc15P5	2017-07-25	Highbush blueberry	leaf	neg	NT		neg	NT	neg	QC	Qc15
Qc15P5	2017-07-25	Highbush blueberry	fruit	neg	NT		neg	NT	neg	QC	Qc15
Qc16P1	2017-07-25	Highbush blueberry	leaf	neg	NT		neg	NT	neg	QC	Qc16	Nanisme, chlorose à la marge des feuilles
Qc16P1	2017-07-25	Highbush blueberry	fruit	neg	NT		neg	NT	neg	QC	Qc16	Nanisme, chlorose à la marge des feuilles
Qc16P2	2017-07-25	Highbush blueberry	leaf	neg	NT		neg	NT	neg	QC	Qc16	Nanisme, chlorose à la marge des feuilles
Qc16P2	2017-07-25	Highbush blueberry	fruit	neg	NT		neg	NT	neg	QC	Qc16	Nanisme, chlorose à la marge des feuilles
Qc16P3	2017-07-25	Highbush blueberry	leaf	neg	NT		neg	NT	neg	QC	Qc16	Feuilles marbrés (chlorose)
Qc16P3	2017-07-25	Highbush blueberry	fruit	neg	NT		neg	NT	neg	QC	Qc16	Feuilles marbrés (chlorose)
Qc16P4	2017-07-25	Highbush blueberry	leaf	neg	NT		neg	NT	neg	QC	Qc16	Nanisme, chlorose à la marge des feuilles
Qc16P4	2017-07-25	Highbush blueberry	fruit	neg	NT		neg	NT	neg	QC	Qc16	Nanisme, chlorose à la marge des feuilles
Qc16P5	2017-07-25	Highbush blueberry	leaf	neg	NT		neg	NT	neg	QC	Qc16	Pâlissement marge des feuilles
Qc16P5	2017-07-25	Highbush blueberry	fruit	neg	NT		neg	NT	neg	QC	Qc16	Pâlissement marge des feuilles
Qc6P1	2017-07-26	Highbush blueberry	leaf	neg	NT		neg	NT	neg	QC	Qc6
Qc6P1	2017-07-26	Highbush blueberry	fruit	neg	NT		neg	NT	neg	QC	Qc6
Qc6P2	2017-07-26	Highbush blueberry	leaf	neg	NT		neg	NT	neg	QC	Qc6
Qc6P2	2017-07-26	Highbush blueberry	fruit	neg	NT		neg	NT	neg	QC	Qc6
Qc6P3	2017-07-26	Highbush blueberry	leaf	neg	NT		neg	NT	neg	QC	Qc6
Qc6P3	2017-07-26	Highbush blueberry	fruit	pos	neg		neg	NT	neg	QC	Qc6
Qc7P1	2017-07-26	Highbush blueberry	leaf	neg	NT		neg	NT	neg	QC	Qc7
Qc7P1	2017-07-26	Highbush blueberry	fruit	neg	NT		neg	NT	neg	QC	Qc7
Qc7P2	2017-07-26	Highbush blueberry	leaf	neg	NT		neg	NT	neg	QC	Qc7
Qc7P2	2017-07-26	Highbush blueberry	fruit	neg	NT		neg	NT	neg	QC	Qc7
Qc7P3	2017-07-26	Highbush blueberry	leaf	neg	NT		neg	NT	neg	QC	Qc7
Qc7P3	2017-07-26	Highbush blueberry	fruit	neg	NT		neg	NT	neg	QC	Qc7
Qc7P4	2017-07-26	Highbush blueberry	leaf	neg	NT		neg	NT	neg	QC	Qc7
Qc7P4	2017-07-26	Highbush blueberry	fruit	neg	NT		neg	NT	neg	QC	Qc7
Qc7P5	2017-07-26	Highbush blueberry	leaf	neg	NT		neg	NT	neg	QC	Qc7
Qc7P5	2017-07-26	Highbush blueberry	fruit	neg	NT		neg	NT	neg	QC	Qc7
Qc8P1	2017-07-26	Highbush blueberry	leaf	neg	NT		neg	NT	neg	QC	Qc8
Qc8P1	2017-07-26	Highbush blueberry	fruit	neg	NT		neg	NT	neg	QC	Qc8
Qc8P2	2017-07-26	Highbush blueberry	leaf	neg	NT		neg	NT	neg	QC	Qc8
Qc8P2	2017-07-26	Highbush blueberry	fruit	neg	NT		neg	NT	neg	QC	Qc8
Qc8P3	2017-07-26	Highbush blueberry	leaf	neg	NT		neg	NT	neg	QC	Qc8
Qc8P3	2017-07-26	Highbush blueberry	fruit	neg	NT		neg	NT	neg	QC	Qc8
Qc8P4	2017-07-26	Highbush blueberry	leaf	pos	15.5	82.1	pos	NT	pos	QC	Qc8
Qc8P4	2017-07-26	Highbush blueberry	fruit	pos	13	82.1	pos	NT	pos	QC	Qc8
Qc8P5	2017-07-26	Highbush blueberry	leaf	pos	14.5	82	pos	NT	pos	QC	Qc8
Qc8P5	2017-07-26	Highbush blueberry	fruit	pos	12.75	82.1	pos	NT	pos	QC	Qc8
Qc8P6	2017-07-26	Highbush blueberry	leaf	pos	15.75	81.9	pos	NT	pos	QC	Qc8
Qc8P6	2017-07-26	Highbush blueberry	fruit	pos	13.5	82.1	pos	NT	pos	QC	Qc8
Qc8P7	2017-07-26	Highbush blueberry	leaf	neg	NT		neg	NT	neg	QC	Qc8
Qc8P7	2017-07-26	Highbush blueberry	fruit	pos	13.25	82	pos	NT	pos	QC	Qc8
Qc9P1	2017-07-26	Highbush blueberry	leaf	neg	NT		neg	NT	neg	QC	Qc9	Healthy but next to cut plant
Qc9P1	2017-07-26	Highbush blueberry	fruit	neg	NT		neg	NT	neg	QC	Qc9	Healthy but next to cut plant
Qc9P2	2017-07-26	Highbush blueberry	leaf	neg	NT		neg	NT	neg	QC	Qc9	healthy
Qc9P2	2017-07-26	Highbush blueberry	fruit	neg	NT		neg	NT	neg	QC	Qc9	healthy
Qc9P3	2017-07-26	Highbush blueberry	leaf	neg	NT		neg	NT	neg	QC	Qc9	short internode and early ripening fruits
Qc9P3	2017-07-26	Highbush blueberry	fruit	neg	NT		neg	NT	neg	QC	Qc9	short internode and early ripening fruits
Qc9P4	2017-07-26	Highbush blueberry	leaf	neg	NT		neg	NT	neg	QC	Qc9
Qc9P5	2017-07-26	Highbush blueberry	leaf	neg	NT		neg	NT	neg	QC	Qc9
Qc9P5	2017-07-26	Highbush blueberry	fruit	neg	NT		neg	NT	neg	QC	Qc9
Qc11P1	2017-07-27	Highbush Blueberry	leaf	neg	NT		neg	NT	neg	QC	Qc11	lack of leaves
Qc11P1	2017-07-27	Highbush Blueberry	fruit	neg	NT		neg	NT	neg	QC	Qc11	lack of leaves
Qc11P2	2017-07-27	Highbush Blueberry	leaf	neg	NT		neg	NT	neg	QC	Qc11	lack of leaves
Qc11P2	2017-07-27	Highbush Blueberry	fruit	neg	NT		neg	NT	neg	QC	Qc11	lack of leaves
Qc11P3	2017-07-27	Highbush Blueberry	leaf	neg	NT		neg	NT	neg	QC	Qc11	lack of leaves
Qc11P3	2017-07-27	Highbush Blueberry	fruit	neg	NT		neg	NT	neg	QC	Qc11	lack of leaves
Qc11P4	2017-07-27	Highbush Blueberry	leaf	neg	NT		neg	NT	neg	QC	Qc11	yellowing of leaves; twisted leaves
Qc11P4	2017-07-27	Highbush Blueberry	fruit	neg	NT		neg	NT	neg	QC	Qc11	yellowing of leaves; twisted leaves
Qc12P1	2017-07-27	Highbush Blueberry	leaf	neg	NT		neg	NT	neg	QC	Qc12
Qc12P1	2017-07-27	Highbush Blueberry	fruit	neg	NT		neg	NT	neg	QC	Qc12
Qc12P2	2017-07-27	Highbush Blueberry	leaf	neg	NT		neg	NT	neg	QC	Qc12
Qc12P2	2017-07-27	Highbush Blueberry	fruit	neg	NT		neg	NT	neg	QC	Qc12
Qc12P3	2017-07-27	Highbush Blueberry	leaf	neg	NT		neg	NT	neg	QC	Qc12
Qc12P3	2017-07-27	Highbush Blueberry	fruit	neg	NT		neg	NT	neg	QC	Qc12
Qc12P4	2017-07-27	Highbush Blueberry	leaf	neg	NT		neg	NT	neg	QC	Qc12
Qc12P4	2017-07-27	Highbush Blueberry	fruit	neg	NT		neg	NT	neg	QC	Qc12
Qc12P5	2017-07-27	Highbush Blueberry	leaf	neg	NT		neg	NT	neg	QC	Qc12
Qc12P5	2017-07-27	Highbush Blueberry	fruit	neg	NT		neg	NT	neg	QC	Qc12
Qc10P1	2017-07-28	Highbush Blueberry	leaf	neg	NT		neg	NT	neg	QC	Qc10
Qc10P2	2017-07-28	Highbush Blueberry	leaf	neg	NT		neg	NT	neg	QC	Qc10
Qc10P2	2017-07-28	Highbush Blueberry	fruit	neg	NT		neg	NT	neg	QC	Qc10
Qc10P3	2017-07-28	Highbush Blueberry	leaf	neg	NT		neg	NT	neg	QC	Qc10
Qc10P3	2017-07-28	Highbush Blueberry	fruit	neg	NT		neg	NT	neg	QC	Qc10
Qc10P4	2017-07-28	Highbush Blueberry	leaf	neg	NT		neg	NT	neg	QC	Qc10
Qc10P5	2017-07-28	Highbush Blueberry	leaf	neg	NT		neg	NT	neg	QC	Qc10
Qc10P5	2017-07-28	Highbush Blueberry	fruit	neg	NT		neg	NT	neg	QC	Qc10
Qc10P6	2017-07-28	Highbush Blueberry	leaf	neg	NT		neg	NT	neg	QC	Qc10
Qc10P6	2017-07-28	Highbush Blueberry	fruit	neg	NT		neg	NT	neg	QC	Qc10
Qc17P1	2017-07-28	Highbush Blueberry	leaf	neg	NT		neg	NT	neg	QC	Qc17
Qc17P2	2017-07-28	Highbush Blueberry	leaf	neg	NT		neg	NT	neg	QC	Qc17
Qc17P2	2017-07-28	Highbush Blueberry	fruit	neg	NT		neg	NT	neg	QC	Qc17
Qc17P3	2017-07-28	Highbush Blueberry	leaf	neg	NT		neg	NT	neg	QC	Qc17
Qc17P4	2017-07-28	Highbush Blueberry	leaf	neg	NT		neg	NT	neg	QC	Qc17
Qc17P4	2017-07-28	Highbush Blueberry	fruit	neg	NT		neg	NT	neg	QC	Qc17
Qc17P5	2017-07-28	Highbush Blueberry	leaf	neg	NT		neg	NT	neg	QC	Qc17
Qc17P5	2017-07-28	Highbush Blueberry	fruit	neg	NT		neg	NT	neg	QC	Qc17
Qc13P1	2017-07-31	Highbush Blueberry	leaf	neg	NT		neg	NT	neg	QC	Qc13
Qc13P1	2017-07-31	Highbush Blueberry	fruit	neg	NT		neg	NT	neg	QC	Qc13
Qc13P2	2017-07-31	Highbush Blueberry	leaf	neg	NT		neg	NT	neg	QC	Qc13
Qc13P2	2017-07-31	Highbush Blueberry	fruit	pos	13.5	82	pos	NT	pos	QC	Qc13
Qc13P3	2017-07-31	Highbush Blueberry	leaf	pos	18.25	81.9	pos	NT	pos	QC	Qc13
Qc13P3	2017-07-31	Highbush Blueberry	fruit	pos	14.25	81.8	pos	NT	pos	QC	Qc13
Qc13P4	2017-07-31	Highbush Blueberry	leaf	neg	NT		neg	NT	neg	QC	Qc13
Qc13P4	2017-07-31	Highbush Blueberry	fruit	pos	13.25	82	pos	NT	pos	QC	Qc13
Qc13P5	2017-07-31	Highbush Blueberry	leaf	neg	NT		neg	NT	neg	QC	Qc13
Qc13P5	2017-07-31	Highbush Blueberry	fruit	pos	13.5	82.1	pos	NT	pos	QC	Qc13
Qc14P1	2017-07-31	Highbush Blueberry	leaf	pos	16.25	81.8	pos	NT	pos	QC	Qc14
Qc14P1	2017-07-31	Highbush Blueberry	fruit	pos	14	81.9	pos	NT	pos	QC	Qc14
Qc14P2	2017-07-31	Highbush Blueberry	leaf	neg	NT		neg	NT	neg	QC	Qc14
Qc14P2	2017-07-31	Highbush Blueberry	fruit	neg	NT		neg	NT	neg	QC	Qc14
Qc14P3	2017-07-31	Highbush Blueberry	leaf	neg	NT		neg	NT	neg	QC	Qc14
Qc14P3	2017-07-31	Highbush Blueberry	fruit	neg	NT		neg	NT	neg	QC	Qc14
Qc14P4	2017-07-31	Highbush Blueberry	leaf	neg	NT		neg	NT	neg	QC	Qc14
Qc14P4	2017-07-31	Highbush Blueberry	fruit	neg	NT		neg	NT	neg	QC	Qc14
Qc14P5	2017-07-31	Highbush Blueberry	leaf	neg	NT		neg	NT	neg	QC	Qc14
Qc14P5	2017-07-31	Highbush Blueberry	fruit	neg	NT		neg	NT	neg	QC	Qc14
Qc4PR21	2017-08-01	Highbush Blueberry	leaf	neg	NT		neg	NT	neg	QC	Qc4
Qc4PR21	2017-08-01	Highbush Blueberry	fruit	neg	NT		neg	NT	neg	QC	Qc4
Qc4PR51	2017-08-01	Highbush Blueberry	leaf	neg	NT		neg	NT	neg	QC	Qc4
Qc4PR51	2017-08-01	Highbush Blueberry	fruit	neg	NT		neg	NT	neg	QC	Qc4
Qc4PR52	2017-08-01	Highbush Blueberry	leaf	neg	NT		neg	NT	neg	QC	Qc4
Qc4PR52	2017-08-01	Highbush Blueberry	fruit	neg	NT		neg	NT	neg	QC	Qc4
Qc4PR61	2017-08-01	Highbush Blueberry	leaf	pos	14.75	82.2	pos	NT	pos	QC	Qc4
Qc4PR61	2017-08-01	Highbush Blueberry	fruit	pos	13.75	82.3	pos	NT	pos	QC	Qc4
Qc4PR81	2017-08-01	Highbush Blueberry	leaf	neg	NT		neg	NT	neg	QC	Qc4
Qc4PR81	2017-08-01	Highbush Blueberry	fruit	neg	NT		neg	NT	neg	QC	Qc4
Qc4PR82	2017-08-01	Highbush Blueberry	leaf	neg	NT		neg	NT	neg	QC	Qc4
Qc4PR82	2017-08-01	Highbush Blueberry	fruit	pos	15.75	82.2	pos	NT	pos	QC	Qc4
Qc4PR91	2017-08-01	Highbush Blueberry	leaf	neg	NT		neg	NT	neg	QC	Qc4
Qc4PR91	2017-08-01	Highbush Blueberry	fruit	neg	NT		neg	NT	neg	QC	Qc4
Qc4PR92	2017-08-01	Highbush Blueberry	leaf	pos	16.75	82.2	pos	NT	pos	QC	Qc4
Qc4PR92	2017-08-01	Highbush Blueberry	fruit	pos	14	82.1	pos	NT	pos	QC	Qc4
Qc1P1L3	2017-08-02	Highbush Blueberry	leaf	pos	14.25	82.3	pos	NT	pos	QC	Qc1
Qc1P3A8	2017-08-02	Highbush Blueberry	leaf	neg	NT		neg	NT	neg	QC	Qc1
Qc1P3C2	2017-08-02	Highbush Blueberry	leaf	neg	NT		neg	NT	neg	QC	Qc1
Qc1P3C2	2017-08-02	Highbush Blueberry	fruit	neg	NT		neg	NT	neg	QC	Qc1
Qc1P3B6	2017-08-02	Highbush Blueberry	leaf	neg	NT		neg	NT	neg	QC	Qc1
Qc1P3B6	2017-08-02	Highbush Blueberry	fruit	neg	NT		neg	NT	neg	QC	Qc1
Qc1P3B2	2017-08-02	Highbush Blueberry	leaf	neg	NT		neg	NT	neg	QC	Qc1
Qc1P3B2	2017-08-02	Highbush Blueberry	fruit	neg	NT		neg	NT	neg	QC	Qc1
Qc1P3C5	2017-08-02	Highbush Blueberry	leaf	neg	NT		neg	NT	neg	QC	Qc1
Qc1P3C5	2017-08-02	Highbush Blueberry	fruit	pos	15.5	82.2	pos	NT	pos	QC	Qc1
Qc2P1	2017-08-02	Highbush Blueberry	leaf	neg	NT		neg	NT	neg	QC	Qc2
Qc2P1	2017-08-02	Highbush Blueberry	fruit	neg	NT		neg	NT	neg	QC	Qc2
Qc2P2	2017-08-02	Highbush Blueberry	leaf	neg	NT		neg	NT	neg	QC	Qc2
Qc2P2	2017-08-02	Highbush Blueberry	fruit	neg	NT		neg	NT	neg	QC	Qc2
Qc2P3	2017-08-02	Highbush Blueberry	leaf	neg	NT		neg	NT	neg	QC	Qc2
Qc2P4	2017-08-02	Highbush Blueberry	leaf	neg	NT		neg	NT	neg	QC	Qc2
Qc2P4	2017-08-02	Highbush Blueberry	fruit	neg	NT		neg	NT	neg	QC	Qc2
Qc2P5	2017-08-02	Highbush Blueberry	leaf	neg	NT		neg	NT	neg	QC	Qc2
Qc2P5	2017-08-02	Highbush Blueberry	fruit	neg	NT		neg	NT	neg	QC	Qc2
NS1P1	2017-08-09	Highbush blueberry	leaf	pos	16.25	82.2	pos	NT	pos	NS	NS1
NS1P1	2017-08-09	Highbush blueberry	fruit	pos	14.5	82.3	pos	NT	pos	NS	NS1
NS1P1	2017-08-09	Highbush blueberry	healthy leaf	neg	NT		neg	NT	neg	NS	NS1
NS1P2	2017-08-09	Highbush blueberry	leaf	neg	NT		neg	NT	neg	NS	NS1
NS1P2	2017-08-09	Highbush blueberry	fruit	neg	NT		neg	NT	neg	NS	NS1
NS1P2	2017-08-09	Highbush blueberry	healthy leaf	neg	NT		neg	NT	neg	NS	NS1
NS1P3	2017-08-09	Highbush blueberry	leaf	neg	NT		neg	NT	neg	NS	NS1
NS1P3	2017-08-09	Highbush blueberry	fruit	pos	neg		neg	NT	neg	NS	NS1
NS1P3	2017-08-09	Highbush blueberry	healthy leaf	neg	NT		neg	NT	neg	NS	NS1
NS1P4	2017-08-09	Highbush blueberry	leaf	neg	NT		neg	NT	neg	NS	NS1
NS1P4	2017-08-09	Highbush blueberry	fruit	neg	NT		neg	NT	neg	NS	NS1
NS1P4	2017-08-09	Highbush blueberry	healthy leaf	neg	NT		neg	NT	neg	NS	NS1
NS1P5	2017-08-09	Highbush blueberry	leaf	neg	NT		neg	NT	neg	NS	NS1
NS1P5	2017-08-09	Highbush blueberry	fruit	neg	NT		neg	NT	neg	NS	NS1
NS1P5	2017-08-09	Highbush blueberry	healthy leaf	neg	NT		neg	NT	neg	NS	NS1
NS2P1	2017-08-09	Highbush blueberry	leaf	neg	NT		neg	NT	neg	NS	NS2
NS2P1	2017-08-09	Highbush blueberry	fruit	neg	NT		neg	NT	neg	NS	NS2
NS2P1	2017-08-09	Highbush blueberry	healthy leaf	neg	NT		neg	NT	neg	NS	NS2
NS2P2	2017-08-09	Highbush blueberry	leaf	neg	NT		neg	NT	neg	NS	NS2
NS2P2	2017-08-09	Highbush blueberry	fruit	neg	NT		neg	NT	neg	NS	NS2
NS2P2	2017-08-09	Highbush blueberry	healthy leaf	neg	NT		neg	NT	neg	NS	NS2
NS2P3	2017-08-09	Highbush blueberry	leaf	neg	NT		neg	NT	neg	NS	NS2
NS2P3	2017-08-09	Highbush blueberry	fruit	neg	NT		neg	NT	neg	NS	NS2
NS2P3	2017-08-09	Highbush blueberry	healthy leaf	neg	NT		neg	NT	neg	NS	NS2
NS2P4	2017-08-09	Highbush blueberry	leaf	neg	NT		neg	NT	neg	NS	NS2
NS2P4	2017-08-09	Highbush blueberry	fruit	neg	NT		neg	NT	neg	NS	NS2
NS2P4	2017-08-09	Highbush blueberry	healthy leaf	neg	NT		neg	NT	neg	NS	NS2
NS2P5	2017-08-09	Highbush blueberry	leaf	neg	NT		neg	NT	neg	NS	NS2
NS2P5	2017-08-09	Highbush blueberry	fruit	neg	NT		neg	NT	neg	NS	NS2
NS2P5	2017-08-09	Highbush blueberry	healthy leaf	neg	NT		neg	NT	neg	NS	NS2
Qc10P1	2017-08-09	Highbush blueberry	leaf	neg	NT		neg	NT	neg	QC	Qc10
Qc10P2	2017-08-09	Highbush blueberry	leaf	neg	NT		neg	NT	neg	QC	Qc10
Qc10P3	2017-08-09	Highbush blueberry	leaf	neg	NT		neg	NT	neg	QC	Qc10
Qc10P3	2017-08-09	Highbush blueberry	fruit	neg	NT		neg	NT	neg	QC	Qc10
Qc10P4	2017-08-09	Highbush blueberry	leaf	neg	NT		neg	NT	neg	QC	Qc10
Qc10P5	2017-08-09	Highbush blueberry	leaf	neg	NT		neg	NT	neg	QC	Qc10
Qc10P5	2017-08-09	Highbush blueberry	fruit	neg	NT		neg	NT	neg	QC	Qc10
Qc10P6	2017-08-09	Highbush blueberry	leaf	neg	NT		neg	NT	neg	QC	Qc10
Qc10P6	2017-08-09	Highbush blueberry	fruit	neg	NT		neg	NT	neg	QC	Qc10
Qc11P1	2017-08-09	Highbush blueberry	leaf	neg	NT		neg	NT	neg	QC	Qc11	lack of leaves
Qc11P1	2017-08-09	Highbush blueberry	fruit	pos	neg		neg	NT	neg	QC	Qc11	lack of leaves
Qc11P2	2017-08-09	Highbush blueberry	leaf	neg	NT		neg	NT	neg	QC	Qc11	lack of leaves
Qc11P2	2017-08-09	Highbush blueberry	fruit	neg	NT		neg	NT	neg	QC	Qc11	lack of leaves
Qc11P3	2017-08-09	Highbush blueberry	leaf	neg	NT		neg	NT	neg	QC	Qc11	lack of leaves
Qc11P3	2017-08-09	Highbush blueberry	fruit	neg	NT		neg	NT	neg	QC	Qc11	lack of leaves
Qc11P4	2017-08-09	Highbush blueberry	leaf	neg	NT		neg	NT	neg	QC	Qc11	yellowing of leaves; twisted leaves
Qc11P4	2017-08-09	Highbush blueberry	fruit	neg	NT		neg	NT	neg	QC	Qc11	yellowing of leaves; twisted leaves
Qc15P1	2017-08-09	Highbush blueberry	leaf	neg	NT		neg	NT	neg	QC	Qc15
Qc15P1	2017-08-09	Highbush blueberry	fruit	neg	NT		neg	NT	neg	QC	Qc15
Qc15P2	2017-08-09	Highbush blueberry	leaf	pos	17.25	82.1	pos	NT	pos	QC	Qc15
Qc15P2	2017-08-09	Highbush blueberry	fruit	pos	13	82.1	pos	NT	pos	QC	Qc15
Qc15P3	2017-08-09	Highbush blueberry	leaf	neg	NT		neg	NT	neg	QC	Qc15
Qc15P3	2017-08-09	Highbush blueberry	fruit	neg	NT		neg	NT	neg	QC	Qc15
Qc15P4	2017-08-09	Highbush blueberry	leaf	neg	NT		neg	NT	neg	QC	Qc15
Qc15P4	2017-08-09	Highbush blueberry	fruit	neg	NT		neg	NT	neg	QC	Qc15
Qc15P5	2017-08-09	Highbush blueberry	leaf	neg	NT		neg	NT	neg	QC	Qc15
Qc15P5	2017-08-09	Highbush blueberry	fruit	neg	NT		neg	NT	neg	QC	Qc15
Qc16P1	2017-08-09	Highbush blueberry	leaf	neg	NT		neg	NT	neg	QC	Qc16	Nanisme, chlorose à la marge des feuilles
Qc16P1	2017-08-09	Highbush blueberry	fruit	neg	NT		neg	NT	neg	QC	Qc16	Nanisme, chlorose à la marge des feuilles
Qc16P2	2017-08-09	Highbush blueberry	leaf	neg	NT		neg	NT	neg	QC	Qc16	Nanisme, chlorose à la marge des feuilles
Qc16P2	2017-08-09	Highbush blueberry	fruit	neg	NT		neg	NT	neg	QC	Qc16	Nanisme, chlorose à la marge des feuilles
Qc16P3	2017-08-09	Highbush blueberry	leaf	neg	NT		neg	NT	neg	QC	Qc16	Feuilles marbrés (chlorose)
Qc16P3	2017-08-09	Highbush blueberry	fruit	neg	NT		neg	NT	neg	QC	Qc16	Feuilles marbrés (chlorose)
Qc16P4	2017-08-09	Highbush blueberry	leaf	neg	NT		neg	NT	neg	QC	Qc16	Nanisme, chlorose à la marge des feuilles
Qc16P4	2017-08-09	Highbush blueberry	fruit	neg	NT		neg	NT	neg	QC	Qc16	Nanisme, chlorose à la marge des feuilles
Qc16P5	2017-08-09	Highbush blueberry	leaf	pos	neg		neg	NT	neg	QC	Qc16	Pâlissement marge des feuilles
Qc16P5	2017-08-09	Highbush blueberry	fruit	pos	neg		neg	NT	neg	QC	Qc16	Pâlissement marge des feuilles
Qc12P1	2017-08-10	Highbush blueberry	leaf	neg	NT		neg	NT	neg	QC	Qc12
Qc12P1	2017-08-10	Highbush blueberry	fruit	neg	NT		neg	NT	neg	QC	Qc12
Qc12P2	2017-08-10	Highbush blueberry	leaf	neg	NT		neg	NT	neg	QC	Qc12
Qc12P2	2017-08-10	Highbush blueberry	fruit	neg	NT		neg	NT	neg	QC	Qc12
Qc12P3	2017-08-10	Highbush blueberry	leaf	neg	NT		neg	NT	neg	QC	Qc12
Qc12P4	2017-08-10	Highbush blueberry	leaf	neg	NT		neg	NT	neg	QC	Qc12
Qc12P6	2017-08-10	Highbush blueberry	leaf	neg	NT		neg	NT	neg	QC	Qc12
Qc12P6	2017-08-10	Highbush blueberry	fruit	neg	NT		neg	NT	neg	QC	Qc12
Qc17P1	2017-08-10	Highbush blueberry	leaf	neg	NT		neg	NT	neg	QC	Qc17
Qc17P2	2017-08-10	Highbush blueberry	leaf	neg	NT		neg	NT	neg	QC	Qc17
Qc17P2	2017-08-10	Highbush blueberry	fruit	neg	NT		neg	NT	neg	QC	Qc17
Qc17P3	2017-08-10	Highbush blueberry	leaf	neg	NT		neg	NT	neg	QC	Qc17
Qc17P4	2017-08-10	Highbush blueberry	leaf	neg	NT		neg	NT	neg	QC	Qc17
Qc17P5	2017-08-10	Highbush blueberry	leaf	neg	NT		neg	NT	neg	QC	Qc17
Qc6P1	2017-08-11	Highbush blueberry	leaf	neg	NT		neg	NT	neg	QC	Qc6
Qc6P2	2017-08-11	Highbush blueberry	leaf	neg	NT		neg	NT	neg	QC	Qc6
Qc6P2	2017-08-11	Highbush blueberry	fruit	neg	NT		neg	NT	neg	QC	Qc6
Qc6P3	2017-08-11	Highbush blueberry	leaf	neg	NT		neg	NT	neg	QC	Qc6
Qc7P1	2017-08-11	Highbush blueberry	leaf	neg	NT		neg	NT	neg	QC	Qc7
Qc7P1	2017-08-11	Highbush blueberry	fruit	neg	NT		neg	NT	neg	QC	Qc7
Qc7P2	2017-08-11	Highbush blueberry	leaf	neg	NT		neg	NT	neg	QC	Qc7
Qc7P2	2017-08-11	Highbush blueberry	fruit	neg	NT		neg	NT	neg	QC	Qc7
Qc7P3	2017-08-11	Highbush blueberry	leaf	neg	NT		neg	NT	neg	QC	Qc7
Qc7P4	2017-08-11	Highbush blueberry	leaf	neg	NT		neg	NT	neg	QC	Qc7
Qc7P4	2017-08-11	Highbush blueberry	fruit	neg	NT		neg	NT	neg	QC	Qc7
Qc7P5	2017-08-11	Highbush blueberry	leaf	neg	NT		neg	NT	neg	QC	Qc7
Qc7P5	2017-08-11	Highbush blueberry	fruit	neg	NT		neg	NT	neg	QC	Qc7
Qc8P1	2017-08-11	Highbush blueberry	leaf	neg	NT		neg	NT	neg	QC	Qc8
Qc8P1	2017-08-11	Highbush blueberry	fruit	neg	NT		neg	NT	neg	QC	Qc8
Qc8P2	2017-08-11	Highbush blueberry	leaf	neg	NT		neg	NT	neg	QC	Qc8
Qc8P2	2017-08-11	Highbush blueberry	fruit	neg	NT		neg	NT	neg	QC	Qc8
Qc8P3	2017-08-11	Highbush blueberry	leaf	neg	NT		neg	NT	neg	QC	Qc8
Qc8P3	2017-08-11	Highbush blueberry	fruit	neg	NT		neg	NT	neg	QC	Qc8
Qc8P4	2017-08-11	Highbush blueberry	leaf	pos	18.5	82.2	pos	NT	pos	QC	Qc8
Qc8P4	2017-08-11	Highbush blueberry	fruit	pos	13.75	82	pos	NT	pos	QC	Qc8
Qc8P5	2017-08-11	Highbush blueberry	leaf	pos	15.25	82	pos	NT	pos	QC	Qc8
Qc8P5	2017-08-11	Highbush blueberry	fruit	pos	13.75	82.2	pos	NT	pos	QC	Qc8
Qc8P6	2017-08-11	Highbush blueberry	leaf	pos	21.25	82.3	pos	NT	pos	QC	Qc8
Qc8P6	2017-08-11	Highbush blueberry	fruit	pos	14	82.3	pos	NT	pos	QC	Qc8
Qc8P7	2017-08-11	Highbush blueberry	leaf	pos	15.75	82.3	pos	NT	pos	QC	Qc8
Qc8P7	2017-08-11	Highbush blueberry	fruit	pos	13.5	82.3	pos	NT	pos	QC	Qc8
Qc9P6	2017-08-11	Highbush blueberry	leaf	pos	17.25	82.3	pos	NT	pos	QC	Qc9
Qc9P6	2017-08-11	Highbush blueberry	fruit	pos	13	82.2	pos	NT	pos	QC	Qc9
NS2P3	2017-09-05	Highbush blueberry	healthy leaf	neg	NT		neg	NT	neg	NS	NS2
NS2P4	2017-09-05	Highbush blueberry	leaf	neg	NT		neg	NT	neg	NS	NS2
NS2P4	2017-09-05	Highbush blueberry	fruit	neg	NT		neg	NT	neg	NS	NS2
NS2P4	2017-09-05	Highbush blueberry	healthy leaf	neg	NT		neg	NT	neg	NS	NS2
NS2P5	2017-09-05	Highbush blueberry	leaf	neg	NT		neg	NT	neg	NS	NS2
NS2P5	2017-09-05	Highbush blueberry	fruit	neg	NT		neg	NT	neg	NS	NS2
NS2P5	2017-09-05	Highbush blueberry	healthy leaf	neg	NT		neg	NT	neg	NS	NS2
Qc15P1	2017-08-23	Highbush blueberry	leaf	neg	NT		neg	NT	neg	QC	Qc15
Qc15P1	2017-08-23	Highbush blueberry	fruit	neg	NT		neg	NT	neg	QC	Qc15
Qc15P2	2017-08-23	Highbush blueberry	leaf	pos (weak)	neg		neg	NT	neg	QC	Qc15
Qc15P2	2017-08-23	Highbush blueberry	fruit	pos	12	82	pos	NT	pos	QC	Qc15
Qc15P3	2017-08-23	Highbush blueberry	leaf	neg	NT		neg	NT	neg	QC	Qc15
Qc15P3	2017-08-23	Highbush blueberry	fruit	neg	NT		neg	NT	neg	QC	Qc15
Qc15P4	2017-08-23	Highbush blueberry	leaf	neg	NT		neg	NT	neg	QC	Qc15
Qc15P4	2017-08-23	Highbush blueberry	fruit	neg	NT		neg	NT	neg	QC	Qc15
Qc15P5	2017-08-23	Highbush blueberry	leaf	neg	NT		neg	NT	neg	QC	Qc15
Qc15P5	2017-08-23	Highbush blueberry	fruit	neg	NT		neg	NT	neg	QC	Qc15
Qc16P1	2017-08-23	Highbush blueberry	leaf	neg	NT		neg	NT	neg	QC	Qc16	Nanisme, chlorose à la marge des feuilles
Qc16P1	2017-08-23	Highbush blueberry	fruit	neg	NT		neg	NT	neg	QC	Qc16	Nanisme, chlorose à la marge des feuilles
Qc16P2	2017-08-23	Highbush blueberry	leaf	neg	NT		neg	NT	neg	QC	Qc16	Nanisme, chlorose à la marge des feuilles
Qc16P2	2017-08-23	Highbush blueberry	fruit	neg	NT		neg	NT	neg	QC	Qc16	Nanisme, chlorose à la marge des feuilles
Qc16P3	2017-08-23	Highbush blueberry	leaf	neg	NT		neg	NT	neg	QC	Qc16	Feuilles marbrés (chlorose)
Qc16P3	2017-08-23	Highbush blueberry	fruit	neg	NT		neg	NT	neg	QC	Qc16	Feuilles marbrés (chlorose)
Qc16P4	2017-08-23	Highbush blueberry	leaf	neg	NT		neg	NT	neg	QC	Qc16	Nanisme, chlorose à la marge des feuilles
Qc16P4	2017-08-23	Highbush blueberry	fruit	neg	NT		neg	NT	neg	QC	Qc16	Nanisme, chlorose à la marge des feuilles
Qc16P5	2017-08-23	Highbush blueberry	leaf	neg	NT		neg	NT	neg	QC	Qc16	Pâlissement marge des feuilles
Qc16P5	2017-08-23	Highbush blueberry	fruit	neg	NT		neg	NT	neg	QC	Qc16	Pâlissement marge des feuilles
Qc12P1	2017-09-05	Highbush blueberry	leaf	neg	NT		neg	NT	neg	QC	Qc12
Qc12P2	2017-09-05	Highbush blueberry	leaf	neg	NT		neg	NT	neg	QC	Qc12
Qc12P3	2017-09-05	Highbush blueberry	leaf	neg	NT		neg	NT	neg	QC	Qc12
Qc12P4	2017-09-05	Highbush blueberry	leaf	pos-weak	neg		neg	NT	neg	QC	Qc12
Qc12P6	2017-09-05	Highbush blueberry	leaf	neg	NT		neg	NT	neg	QC	Qc12
Qc17P1	2017-08-24	Highbush blueberry	leaf	neg	NT		neg	NT	neg	QC	Qc17
Qc17P2	2017-08-24	Highbush blueberry	leaf	neg	NT		neg	NT	neg	QC	Qc17
Qc17P3	2017-08-24	Highbush blueberry	leaf	neg	NT		neg	NT	neg	QC	Qc17
Qc17P4	2017-08-24	Highbush blueberry	leaf	neg	NT		neg	NT	neg	QC	Qc17
Qc17P6	2017-08-24	Highbush blueberry	leaf	neg	NT		neg	NT	neg	QC	Qc17
Qc10P1	2017-08-25	Highbush blueberry	leaf	neg	NT		neg	NT	neg	QC	Qc10
Qc10P2	2017-08-25	Highbush blueberry	leaf	neg	NT		neg	NT	neg	QC	Qc10
Qc10P3	2017-08-25	Highbush blueberry	leaf	pos-weak	neg		neg	NT	neg	QC	Qc10
Qc10P4	2017-08-25	Highbush blueberry	leaf	neg	NT		neg	NT	neg	QC	Qc10
Qc10P5	2017-08-25	Highbush blueberry	leaf	neg	NT		neg	NT	neg	QC	Qc10
Qc10P5	2017-08-25	Highbush blueberry	fruit	pos-weak	neg		neg	NT	neg	QC	Qc10
Qc10P6	2017-08-25	Highbush blueberry	leaf	pos-weak	neg		neg	NT	neg	QC	Qc10
Qc11P1	2017-08-25	Highbush blueberry	leaf	neg	NT		neg	NT	neg	QC	Qc11	lack of leaves
Qc11P2	2017-08-25	Highbush blueberry	leaf	neg	NT		neg	NT	neg	QC	Qc11	lack of leaves
Qc11P2	2017-08-25	Highbush blueberry	fruit	neg	NT		neg	NT	neg	QC	Qc11	lack of leaves
Qc11P3	2017-08-25	Highbush blueberry	leaf	neg	NT		neg	NT	neg	QC	Qc11	lack of leaves
Qc11P3	2017-08-25	Highbush blueberry	fruit	neg	NT		neg	NT	neg	QC	Qc11	lack of leaves
Qc11P4	2017-08-25	Highbush blueberry	leaf	neg	NT		neg	NT	neg	QC	Qc11	yellowing of leaves; twisted leaves
Qc1P3A8	2017-08-29	Highbush blueberry	leaf	neg	NT		neg	NT	neg	QC	Qc1
Qc1P3B2	2017-08-29	Highbush blueberry	leaf	neg	NT		neg	NT	neg	QC	Qc1
Qc1P3B2	2017-08-29	Highbush blueberry	fruit	neg	NT		neg	NT	neg	QC	Qc1
Qc1P3B6	2017-08-29	Highbush blueberry	leaf	neg	NT		neg	NT	neg	QC	Qc1
Qc1P3C2	2017-08-29	Highbush blueberry	leaf	pos	17.75	81.7	pos	NT	pos	QC	Qc1
Qc1P3C2	2017-08-29	Highbush blueberry	fruit	pos	15	81.9	pos	NT	pos	QC	Qc1
Qc1P1L3	2017-08-29	Highbush blueberry	leaf	pos	13.5	81.9	pos	NT	pos	QC	Qc1
Qc4PR51	2017-08-29	Highbush blueberry	leaf	pos	23.25	81.7	pos	NT	pos	QC	Qc4
Qc4PR51	2017-08-29	Highbush blueberry	fruit	pos	15.75	81.9	pos	NT	pos	QC	Qc4
Qc4PR52	2017-08-29	Highbush blueberry	leaf	neg	NT		neg	NT	neg	QC	Qc4
Qc4PR52	2017-08-29	Highbush blueberry	fruit	neg	NT		neg	NT	neg	QC	Qc4
Qc4PR61	2017-08-29	Highbush blueberry	fruit	pos	12.5	82	pos	NT	pos	QC	Qc4
Qc4PR81	2017-08-29	Highbush blueberry	leaf	pos-weak	neg		neg	NT	neg	QC	Qc4
Qc4PR81	2017-08-29	Highbush blueberry	fruit	pos-weak	neg		neg	NT	neg	QC	Qc4
Qc4PR82	2017-08-29	Highbush blueberry	leaf	pos	15	81.8	pos	NT	pos	QC	Qc4
Qc4PR82	2017-08-29	Highbush blueberry	fruit	pos	15	81.9	pos	NT	pos	QC	Qc4
Qc4PR91	2017-08-29	Highbush blueberry	leaf	neg	NT		neg	NT	neg	QC	Qc4
Qc4PR91	2017-08-29	Highbush blueberry	fruit	neg	NT		neg	NT	neg	QC	Qc4
Qc4PR92	2017-08-29	Highbush blueberry	leaf	neg	NT		neg	NT	neg	QC	Qc4
Qc4PR92	2017-08-29	Highbush blueberry	fruit	pos	13.75	82	pos	NT	pos	QC	Qc4
Qc13P1	2017-08-29	Highbush blueberry	leaf	neg	NT		neg	NT	neg	QC	Qc13
Qc13P2	2017-08-29	Highbush blueberry	leaf	pos	17.75	81.7	pos	NT	pos	QC	Qc13
Qc13P2	2017-08-29	Highbush blueberry	fruit	pos	13.25	81.9	pos	NT	pos	QC	Qc13
Qc13P3	2017-08-29	Highbush blueberry	leaf	pos	15.25	81.8	pos	NT	pos	QC	Qc13
Qc13P3	2017-08-29	Highbush blueberry	fruit	neg	NT		neg	NT	neg	QC	Qc13
Qc13P4	2017-08-29	Highbush blueberry	leaf	neg	NT		neg	NT	neg	QC	Qc13
Qc13P4	2017-08-29	Highbush blueberry	fruit	pos	13.25	81.8	pos	NT	pos	QC	Qc13
Qc13P5	2017-08-29	Highbush blueberry	leaf	pos	21.5	82	pos	NT	pos	QC	Qc13
Qc13P5	2017-08-29	Highbush blueberry	fruit	pos	14.25	81.8	pos	NT	pos	QC	Qc13
Qc14P1	2017-08-29	Highbush blueberry	leaf	pos	14.75	81.7	pos	NT	pos	QC	Qc14
Qc14P1	2017-08-29	Highbush blueberry	fruit	pos	13.5	82	pos	NT	pos	QC	Qc14
Qc14P2	2017-08-29	Highbush blueberry	leaf	neg	NT		neg	NT	neg	QC	Qc14
Qc14P2	2017-08-29	Highbush blueberry	fruit	neg	NT		neg	NT	neg	QC	Qc14
Qc14P3	2017-08-29	Highbush blueberry	leaf	neg	NT		neg	NT	neg	QC	Qc14
Qc14P4	2017-08-29	Highbush blueberry	leaf	pos-weak	neg		neg	NT	neg	QC	Qc14
Qc14P4	2017-08-29	Highbush blueberry	fruit	pos-weak	neg		neg	NT	neg	QC	Qc14
Qc14P5	2017-08-29	Highbush blueberry	leaf	neg	NT		neg	NT	neg	QC	Qc14
Qc14P5	2017-08-29	Highbush blueberry	fruit	neg	NT		neg	NT	neg	QC	Qc14
Qc2P1	2017-08-30	Highbush blueberry	leaf	neg	NT		neg	NT	neg	QC	Qc2
Qc2P1	2017-08-30	Highbush blueberry	fruit	neg	NT		neg	NT	neg	QC	Qc2
Qc2P2	2017-08-30	Highbush blueberry	leaf	neg	NT		neg	NT	neg	QC	Qc2
Qc2P2	2017-08-30	Highbush blueberry	fruit	pos	18.5	81.6	pos	NT	pos	QC	Qc2
Qc2P3	2017-08-30	Highbush blueberry	leaf	pos-weak	neg		neg	NT	neg	QC	Qc2
Qc2P4	2017-08-30	Highbush blueberry	leaf	neg	NT		neg	NT	neg	QC	Qc2
Qc2P5	2017-08-30	Highbush blueberry	leaf	neg	NT		neg	NT	neg	QC	Qc2
Qc3R7P4	2017-08-30	Highbush blueberry	leaf	neg	NT		neg	NT	neg	QC	Qc3
Qc3R7P5	2017-08-30	Highbush blueberry	leaf	neg	NT		neg	NT	neg	QC	Qc3
Qc3R7P6	2017-08-30	Highbush blueberry	leaf	neg	NT		neg	NT	neg	QC	Qc3
Qc3R8P4	2017-08-30	Highbush blueberry	leaf	neg	NT		neg	NT	neg	QC	Qc3
Qc3R8P7	2017-08-30	Highbush blueberry	leaf	neg	NT		neg	NT	neg	QC	Qc3
Qc12P1	2017-08-24	Highbush blueberry	leaf	neg	NT		neg	NT	neg	QC	Qc12
Qc12P2	2017-08-24	Highbush blueberry	leaf	neg	NT		neg	NT	neg	QC	Qc12
Qc12P3	2017-08-24	Highbush blueberry	leaf	neg	NT		neg	NT	neg	QC	Qc12
Qc12P4	2017-08-24	Highbush blueberry	leaf	neg	NT		neg	NT	neg	QC	Qc12
Qc12P6	2017-08-24	Highbush blueberry	leaf	neg	NT		neg	NT	neg	QC	Qc12
Qc17P1	2017-09-05	Highbush blueberry	leaf	neg	NT		neg	NT	neg	QC	Qc17
Qc17P2	2017-09-05	Highbush blueberry	leaf	neg	NT		neg	NT	neg	QC	Qc17
Qc17P3	2017-09-05	Highbush blueberry	leaf	neg	NT		neg	NT	neg	QC	Qc17
Qc17P4	2017-09-05	Highbush blueberry	leaf	neg	NT		neg	NT	neg	QC	Qc17
Qc17P5	2017-09-05	Highbush blueberry	leaf	neg	NT		neg	NT	neg	QC	Qc17
NS1P1	2017-09-18	Highbush blueberry	leaf	pos	13.75	82	pos	NT	pos	NS	NS1
NS1P1	2017-09-18	Highbush blueberry	fruit	pos	13.5	82.1	pos	NT	pos	NS	NS1
NS1P1	2017-09-18	Highbush blueberry	healthy leaf	neg	NT		neg	NT	neg	NS	NS1
NS1P2	2017-09-18	Highbush blueberry	leaf	neg	NT		neg	NT	neg	NS	NS1
NS1P2	2017-09-18	Highbush blueberry	fruit	neg	NT		neg	NT	neg	NS	NS1
NS1P2	2017-09-18	Highbush blueberry	healthy leaf	pos-weak	neg		neg	NT	neg	NS	NS1
NS1P3	2017-09-18	Highbush blueberry	leaf	neg	NT		neg	NT	neg	NS	NS1
NS1P3	2017-09-18	Highbush blueberry	fruit	neg	NT		neg	NT	neg	NS	NS1
NS1P3	2017-09-18	Highbush blueberry	healthy leaf	neg	NT		neg	NT	neg	NS	NS1
NS1P4	2017-09-18	Highbush blueberry	leaf	neg	NT		neg	NT	neg	NS	NS1
NS1P4	2017-09-18	Highbush blueberry	fruit	neg	NT		neg	NT	neg	NS	NS1
NS1P4	2017-09-18	Highbush blueberry	healthy leaf	neg	NT		neg	NT	neg	NS	NS1
NS1P5	2017-09-18	Highbush blueberry	leaf	neg	NT		neg	NT	neg	NS	NS1
NS1P5	2017-09-18	Highbush blueberry	healthy leaf	neg	NT		neg	NT	neg	NS	NS1
NS2P1	2017-09-18	Highbush blueberry	leaf	neg	NT		neg	NT	neg	NS	NS2
NS2P1	2017-09-18	Highbush blueberry	fruit	neg	NT		neg	NT	neg	NS	NS2
NS2P1	2017-09-18	Highbush blueberry	healthy leaf	neg	NT		neg	NT	neg	NS	NS2
NS2P2	2017-09-18	Highbush blueberry	leaf	neg	NT		neg	NT	neg	NS	NS2
NS2P2	2017-09-18	Highbush blueberry	fruit	neg	NT		neg	NT	neg	NS	NS2
NS2P2	2017-09-18	Highbush blueberry	healthy leaf	neg	NT		neg	NT	neg	NS	NS2
NS2P3	2017-09-18	Highbush blueberry	leaf	neg	NT		neg	NT	neg	NS	NS2
NS2P3	2017-09-18	Highbush blueberry	fruit	neg	NT		neg	NT	neg	NS	NS2
NS2P3	2017-09-18	Highbush blueberry	healthy leaf	neg	NT		neg	NT	neg	NS	NS2
NS2P4	2017-09-18	Highbush blueberry	leaf	neg	NT		neg	NT	neg	NS	NS2
NS2P4	2017-09-18	Highbush blueberry	fruit	neg	NT		neg	NT	neg	NS	NS2
NS2P4	2017-09-18	Highbush blueberry	healthy leaf	neg	NT		neg	NT	neg	NS	NS2
NS2P5	2017-09-18	Highbush blueberry	leaf	neg	NT		neg	NT	neg	NS	NS2
NS2P5	2017-09-18	Highbush blueberry	fruit	neg	NT		neg	NT	neg	NS	NS2
NS2P5	2017-09-18	Highbush blueberry	healthy leaf	neg	NT		neg	NT	neg	NS	NS2
Qc15P1	2017-09-06	Highbush blueberry	leaf	neg	NT		neg	NT	neg	QC	Qc15
Qc15P1	2017-09-06	Highbush blueberry	fruit	neg	NT		neg	NT	neg	QC	Qc15
Qc15P2	2017-09-06	Highbush blueberry	leaf	neg	NT		neg	NT	neg	QC	Qc15
Qc15P2	2017-09-06	Highbush blueberry	fruit	pos	12.25	82.1	pos	NT	pos	QC	Qc15
Qc15P3	2017-09-06	Highbush blueberry	leaf	neg	NT		neg	NT	neg	QC	Qc15
Qc15P3	2017-09-06	Highbush blueberry	fruit	pos-weak	neg		neg	NT	neg	QC	Qc15
Qc15P4	2017-09-06	Highbush blueberry	leaf	neg	NT		neg	NT	neg	QC	Qc15
Qc15P4	2017-09-06	Highbush blueberry	fruit	neg	NT		neg	NT	neg	QC	Qc15
Qc15P5	2017-09-06	Highbush blueberry	leaf	neg	NT		neg	NT	neg	QC	Qc15
Qc16P1	2017-09-06	Highbush blueberry	leaf	neg	NT		neg	NT	neg	QC	Qc16	Nanisme, chlorose à la marge des feuilles
Qc16P1	2017-09-06	Highbush blueberry	fruit	neg	NT		neg	NT	neg	QC	Qc16	Nanisme, chlorose à la marge des feuilles
Qc16P2	2017-09-06	Highbush blueberry	leaf	neg	NT		neg	NT	neg	QC	Qc16	Nanisme, chlorose à la marge des feuilles
Qc16P2	2017-09-06	Highbush blueberry	fruit	pos-weak	neg		neg	NT	neg	QC	Qc16	Nanisme, chlorose à la marge des feuilles
Qc16P3	2017-09-06	Highbush blueberry	leaf	neg	NT		neg	NT	neg	QC	Qc16	Feuilles marbrés (chlorose)
Qc16P3	2017-09-06	Highbush blueberry	fruit	neg	NT		neg	NT	neg	QC	Qc16	Feuilles marbrés (chlorose)
Qc16P4	2017-09-06	Highbush blueberry	leaf	neg	NT		neg	NT	neg	QC	Qc16	Nanisme, chlorose à la marge des feuilles
Qc16P4	2017-09-06	Highbush blueberry	fruit	neg	NT		neg	NT	neg	QC	Qc16	Nanisme, chlorose à la marge des feuilles
Qc16P5	2017-09-06	Highbush blueberry	leaf	neg	NT		neg	NT	neg	QC	Qc16	Pâlissement marge des feuilles
Qc16P5	2017-09-06	Highbush blueberry	fruit	neg	NT		neg	NT	neg	QC	Qc16	Pâlissement marge des feuilles
Qc10P1	2017-09-08	Highbush blueberry	leaf	neg	NT		neg	NT	neg	QC	Qc10
Qc10P2	2017-09-08	Highbush blueberry	leaf	neg	NT		neg	NT	neg	QC	Qc10
Qc10P3	2017-09-08	Highbush blueberry	leaf	neg	NT		neg	NT	neg	QC	Qc10
Qc10P4	2017-09-08	Highbush blueberry	leaf	pos-weak	neg		neg	NT	neg	QC	Qc10
Qc10P5	2017-09-08	Highbush blueberry	leaf	neg	NT		neg	NT	neg	QC	Qc10
Qc10P6	2017-09-08	Highbush blueberry	leaf	neg	NT		neg	NT	neg	QC	Qc10
Qc11P1	2017-09-08	Highbush blueberry	leaf	neg	NT		neg	NT	neg	QC	Qc11	lack of leaves
Qc11P2	2017-09-08	Highbush blueberry	leaf	neg	NT		neg	NT	neg	QC	Qc11	lack of leaves
Qc11P3	2017-09-08	Highbush blueberry	leaf	neg	NT		neg	NT	neg	QC	Qc11	lack of leaves
Qc11P4	2017-09-08	Highbush blueberry	leaf	neg	NT		neg	NT	neg	QC	Qc11	yellowing of leaves; twisted leaves
Qc6P1	2017-09-11	Highbush blueberry	leaf	neg	NT		neg	NT	neg	QC	Qc6
Qc6P2	2017-09-11	Highbush blueberry	leaf	neg	NT		neg	NT	neg	QC	Qc6
Qc6P3	2017-09-11	Highbush blueberry	leaf	neg	NT		neg	NT	neg	QC	Qc6
Qc7P1	2017-09-11	Highbush blueberry	leaf	neg	NT		neg	NT	neg	QC	Qc7
Qc7P1	2017-09-11	Highbush blueberry	fruit	neg	NT		neg	NT	neg	QC	Qc7
Qc7P2	2017-09-11	Highbush blueberry	leaf	neg	NT		neg	NT	neg	QC	Qc7
Qc7P2	2017-09-11	Highbush blueberry	fruit	neg	NT		neg	NT	neg	QC	Qc7
Qc7P3	2017-09-11	Highbush blueberry	leaf	neg	NT		neg	NT	neg	QC	Qc7	was cut before sampling on 22-Sept
Qc7P4	2017-09-11	Highbush blueberry	leaf	neg	NT		neg	NT	neg	QC	Qc7
Qc7P5	2017-09-11	Highbush blueberry	leaf	neg	NT		neg	NT	neg	QC	Qc7
Qc7P5	2017-09-11	Highbush blueberry	fruit	neg	NT		neg	NT	neg	QC	Qc7
Qc8P1	2017-09-11	Highbush blueberry	leaf	neg	NT		neg	NT	neg	QC	Qc8
Qc8P1	2017-09-11	Highbush blueberry	fruit	neg	NT		neg	NT	neg	QC	Qc8
Qc8P2	2017-09-11	Highbush blueberry	leaf	neg	NT		neg	NT	neg	QC	Qc8
Qc8P2	2017-09-11	Highbush blueberry	fruit	neg	NT		neg	NT	neg	QC	Qc8
Qc8P3	2017-09-11	Highbush blueberry	leaf	neg	NT		neg	NT	neg	QC	Qc8
Qc8P3	2017-09-11	Highbush blueberry	fruit	neg	NT		neg	NT	neg	QC	Qc8
Qc8P4	2017-09-11	Highbush blueberry	leaf	neg	NT		neg	NT	neg	QC	Qc8
Qc8P4	2017-09-11	Highbush blueberry	fruit	neg	NT		neg	NT	neg	QC	Qc8
Qc8P5	2017-09-11	Highbush blueberry	leaf	neg	NT		neg	NT	neg	QC	Qc8
Qc8P5	2017-09-11	Highbush blueberry	fruit	neg	NT		neg	NT	neg	QC	Qc8
Qc8P6	2017-09-11	Highbush blueberry	leaf	neg	NT		neg	NT	neg	QC	Qc8
Qc8P6	2017-09-11	Highbush blueberry	fruit	neg	NT		neg	NT	neg	QC	Qc8
Qc8P7	2017-09-11	Highbush blueberry	leaf	neg	NT		neg	NT	neg	QC	Qc8
Qc8P7	2017-09-11	Highbush blueberry	fruit	neg	NT		neg	NT	neg	QC	Qc8
Qc9P6	2017-09-11	Highbush blueberry	leaf	neg	NT		neg	NT	neg	QC	Qc9
Qc9P7	2017-09-11	Highbush blueberry	leaf	neg	NT		neg	NT	neg	QC	Qc9
Qc9P8	2017-09-11	Highbush blueberry	leaf	neg	NT		neg	NT	neg	QC	Qc9
Qc9P9	2017-09-11	Highbush blueberry	leaf	neg	NT		neg	NT	neg	QC	Qc9
Qc9P10	2017-09-11	Highbush blueberry	leaf	neg	NT		neg	NT	neg	QC	Qc9
Qc3R7P4	2017-09-12	Highbush blueberry	leaf	neg	NT		neg	NT	neg	QC	Qc3
Qc3R7P5	2017-09-12	Highbush blueberry	leaf	neg	NT		neg	NT	neg	QC	Qc3
Qc3R7P6	2017-09-12	Highbush blueberry	leaf	neg	NT		neg	NT	neg	QC	Qc3
Qc3R8P4	2017-09-12	Highbush blueberry	leaf	neg	NT		neg	NT	neg	QC	Qc3
Qc3R8P7	2017-09-12	Highbush blueberry	leaf	neg	NT		neg	NT	neg	QC	Qc3
Qc4PR21	2017-09-12	Highbush blueberry	leaf	neg	NT		neg	NT	neg	QC	Qc4
Qc4PR51	2017-09-12	Highbush blueberry	leaf	neg	NT		neg	NT	neg	QC	Qc4
Qc4PR52	2017-09-12	Highbush blueberry	leaf	neg	NT		neg	NT	neg	QC	Qc4
Qc4PR61	2017-09-12	Highbush blueberry	leaf	neg	NT		neg	NT	neg	QC	Qc4
Qc4PR81	2017-09-12	Highbush blueberry	leaf	neg	NT		neg	NT	neg	QC	Qc4
Qc4PR82	2017-09-12	Highbush blueberry	leaf	neg	NT		neg	NT	neg	QC	Qc4
Qc4PR91	2017-09-12	Highbush blueberry	leaf	neg	NT		neg	NT	neg	QC	Qc4
Qc4PR92	2017-09-12	Highbush blueberry	leaf	neg	NT		neg	NT	neg	QC	Qc4
Qc13P1	2017-09-12	Highbush blueberry	leaf	neg	NT		neg	NT	neg	QC	Qc13
Qc13P2	2017-09-12	Highbush blueberry	leaf	neg	NT		neg	NT	neg	QC	Qc13
Qc13P3	2017-09-12	Highbush blueberry	leaf	pos	15.75	82	pos	NT	pos	QC	Qc13
Qc13P4	2017-09-12	Highbush blueberry	leaf	pos	14.25	82.1	pos	NT	pos	QC	Qc13
Qc13P4	2017-09-12	Highbush blueberry	fruit	neg	NT		neg	NT	neg	QC	Qc13
Qc13P5	2017-09-12	Highbush blueberry	leaf	neg	NT		neg	NT	neg	QC	Qc13
Qc13P5	2017-09-12	Highbush blueberry	fruit	pos	13.25	82.1	pos	NT	pos	QC	Qc13
Qc14P1	2017-09-12	Highbush blueberry	leaf	pos	14	82	pos	NT	pos	QC	Qc14
Qc14P2	2017-09-12	Highbush blueberry	leaf	neg	NT		neg	NT	neg	QC	Qc14
Qc14P3	2017-09-12	Highbush blueberry	leaf	neg	NT		neg	NT	neg	QC	Qc14
Qc14P4	2017-09-12	Highbush blueberry	leaf	neg	NT		neg	NT	neg	QC	Qc14
Qc14P4	2017-09-12	Highbush blueberry	fruit	neg	NT		neg	NT	neg	QC	Qc14
Qc14P5	2017-09-12	Highbush blueberry	leaf	neg	NT		neg	NT	neg	QC	Qc14
Qc1P3A8	2017-09-13	Highbush blueberry	leaf	neg	NT		neg	NT	neg	QC	Qc1
Qc1P3B2	2017-09-13	Highbush blueberry	leaf	pos	neg		neg	NT	neg	QC	Qc1
Qc1P3B6	2017-09-13	Highbush blueberry	leaf	neg	NT		neg	NT	neg	QC	Qc1
Qc1P3C2	2017-09-13	Highbush blueberry	leaf	neg	NT		neg	NT	neg	QC	Qc1
Qc1P3C5	2017-09-13	Highbush blueberry	leaf	neg	NT		neg	NT	neg	QC	Qc1
Qc1P1L3	2017-09-13	Highbush blueberry	leaf	pos	13.5	81.9	pos	NT	pos	QC	Qc1
Qc2P1	2017-09-13	Highbush blueberry	leaf	neg	NT		neg	NT	neg	QC	Qc2
Qc2P1	2017-09-13	Highbush blueberry	fruit	neg	NT		neg	NT	neg	QC	Qc2
Qc2P2	2017-09-13	Highbush blueberry	leaf	neg	NT		neg	NT	neg	QC	Qc2
Qc2P3	2017-09-13	Highbush blueberry	leaf	neg	NT		neg	NT	neg	QC	Qc2
Qc2P4	2017-09-13	Highbush blueberry	leaf	neg	NT		neg	NT	neg	QC	Qc2
Qc2P5	2017-09-13	Highbush blueberry	leaf	neg	NT		neg	NT	neg	QC	Qc2
Qc15P1	2017-09-18	Highbush blueberry	leaf	neg	NT		neg	NT	neg	QC	Qc15
Qc15P1	2017-09-18	Highbush blueberry	fruit	neg	NT		neg	NT	neg	QC	Qc15
Qc15P2	2017-09-18	Highbush blueberry	leaf	neg	NT		neg	NT	neg	QC	Qc15
Qc15P3	2017-09-18	Highbush blueberry	leaf	neg	NT		neg	NT	neg	QC	Qc15
Qc15P4	2017-09-18	Highbush blueberry	leaf	neg	NT		neg	NT	neg	QC	Qc15
Qc15P4	2017-09-18	Highbush blueberry	fruit	neg	NT		neg	NT	neg	QC	Qc15
Qc15P5	2017-09-18	Highbush blueberry	leaf	neg	NT		neg	NT	neg	QC	Qc15
Qc16P5	2017-09-18	Highbush blueberry	fruit	neg	NT		neg	NT	neg	QC	Qc16	Pâlissement marge des feuilles
Qc16P3	2017-09-18	Highbush blueberry	fruit	neg	NT		neg	NT	neg	QC	Qc16	Feuilles marbrés (chlorose)
Qc16P4	2017-09-18	Highbush blueberry	leaf	neg	NT		neg	NT	neg	QC	Qc16	Nanisme, chlorose à la marge des feuilles
Qc16P4	2017-09-18	Highbush blueberry	fruit	neg	NT		neg	NT	neg	QC	Qc16	Nanisme, chlorose à la marge des feuilles
Qc16P5	2017-09-18	Highbush blueberry	leaf	neg	NT		neg	NT	neg	QC	Qc16	Pâlissement marge des feuilles
Qc16P5	2017-09-18	Highbush blueberry	fruit	neg	NT		neg	NT	neg	QC	Qc16	Pâlissement marge des feuilles
Qc10P1	2017-09-19	Highbush blueberry	leaf	neg	NT		neg	NT	neg	QC	Qc10
Qc10P2	2017-09-19	Highbush blueberry	leaf	neg	NT		neg	NT	neg	QC	Qc10
Qc10P3	2017-09-19	Highbush blueberry	leaf	neg	NT		neg	NT	neg	QC	Qc10
Qc10P4	2017-09-19	Highbush blueberry	leaf	neg	NT		neg	NT	neg	QC	Qc10
Qc10P5	2017-09-19	Highbush blueberry	leaf	neg	NT		neg	NT	neg	QC	Qc10
Qc10P6	2017-09-19	Highbush blueberry	leaf	neg	NT		neg	NT	neg	QC	Qc10
Qc11P1	2017-09-19	Highbush blueberry	leaf	neg	NT		neg	NT	neg	QC	Qc11	lack of leaves
Qc11P2	2017-09-19	Highbush blueberry	leaf	neg	NT		neg	NT	neg	QC	Qc11	lack of leaves
Qc11P3	2017-09-19	Highbush blueberry	leaf	neg	NT		neg	NT	neg	QC	Qc11	lack of leaves
Qc11P4	2017-09-19	Highbush blueberry	leaf	neg	NT		neg	NT	neg	QC	Qc11	yellowing of leaves; twisted leaves
Qc12P1	2017-09-20	Highbush blueberry	leaf	neg	NT		neg	NT	neg	QC	Qc12
Qc12P2	2017-09-20	Highbush blueberry	leaf	neg	NT		neg	NT	neg	QC	Qc12
Qc12P3	2017-09-20	Highbush blueberry	leaf	neg	NT		neg	NT	neg	QC	Qc12
Qc12P4	2017-09-20	Highbush blueberry	leaf	neg	NT		neg	NT	neg	QC	Qc12
Qc12P6	2017-09-20	Highbush blueberry	leaf	neg	NT		neg	NT	neg	QC	Qc12
Qc17P1	2017-09-20	Highbush blueberry	leaf	neg	NT		neg	NT	neg	QC	Qc17
Qc17P2	2017-09-20	Highbush blueberry	leaf	neg	NT		neg	NT	neg	QC	Qc17
Qc17P3	2017-09-20	Highbush blueberry	leaf	neg	NT		neg	NT	neg	QC	Qc17
Qc17P4	2017-09-20	Highbush blueberry	leaf	neg	NT		neg	NT	neg	QC	Qc17
Qc17P5	2017-09-20	Highbush blueberry	leaf	neg	NT		neg	NT	neg	QC	Qc17
Qc6P1	2017-09-22	Highbush blueberry	leaf	neg	NT		neg	NT	neg	QC	Qc6
Qc6P2	2017-09-22	Highbush blueberry	leaf	neg	NT		neg	NT	neg	QC	Qc6
Qc6P3	2017-09-22	Highbush blueberry	leaf	neg	NT		neg	NT	neg	QC	Qc6
Qc7P1	2017-09-22	Highbush blueberry	leaf	neg	NT		neg	NT	neg	QC	Qc7
Qc7P2	2017-09-22	Highbush blueberry	leaf	neg	NT		neg	NT	neg	QC	Qc7
Qc7P5	2017-09-22	Highbush blueberry	leaf	neg	NT		neg	NT	neg	QC	Qc7	was cut before sampling on 22-sept
Qc8P1	2017-09-22	Highbush blueberry	leaf	neg	NT		neg	NT	neg	QC	Qc8
Qc8P2	2017-09-22	Highbush blueberry	leaf	neg	NT		neg	NT	neg	QC	Qc8
Qc8P3	2017-09-22	Highbush blueberry	leaf	neg	NT		neg	NT	neg	QC	Qc8
Qc8P4	2017-09-22	Highbush blueberry	leaf	pos	14.25	81.9	pos	NT	pos	QC	Qc8
Qc8P5	2017-09-22	Highbush blueberry	leaf	pos	15	81.9	pos	NT	pos	QC	Qc8	I may have mixed up P5 and P7
Qc8P6	2017-09-22	Highbush blueberry	leaf	pos	15	81.7	pos	NT	pos	QC	Qc8
Qc8P7	2017-09-22	Highbush blueberry	leaf	pos	15.25	81.8	pos	NT	pos	QC	Qc8	I may have mixed up P5 and P7
Qc9P6	2017-09-22	Highbush blueberry	leaf	pos	13.5	81.9	pos	NT	pos	QC	Qc9
Qc9P7	2017-09-22	Highbush blueberry	leaf	pos	13.25	82	pos	NT	pos	QC	Qc9
Qc9P8	2017-09-22	Highbush blueberry	leaf	pos	14	81.9	pos	NT	pos	QC	Qc9
Qc9P9	2017-09-22	Highbush blueberry	leaf	neg	NT		neg	NT	neg	QC	Qc9
Qc9P10	2017-09-22	Highbush blueberry	leaf	neg	NT		neg	NT	neg	QC	Qc9
Qc13P1	2017-09-25	Highbush blueberry	leaf	neg	NT		neg	NT	neg	QC	Qc13
Qc13P2	2017-09-25	Highbush blueberry	leaf	neg	NT		neg	NT	neg	QC	Qc13
Qc13P2	2017-09-25	Highbush blueberry	fruit	neg	NT		neg	NT	neg	QC	Qc13
Qc13P3	2017-09-25	Highbush blueberry	leaf	neg	NT		neg	NT	neg	QC	Qc13
Qc13P4	2017-09-25	Highbush blueberry	leaf	neg	NT		neg	NT	neg	QC	Qc13
Qc13P4	2017-09-25	Highbush blueberry	fruit	neg	NT		neg	NT	neg	QC	Qc13
Qc13P5	2017-09-25	Highbush blueberry	leaf	neg	NT		neg	NT	neg	QC	Qc13
Qc13P5	2017-09-25	Highbush blueberry	fruit	pos	13.5	81.9	pos	NT	pos	QC	Qc13
Qc14P1	2017-09-25	Highbush blueberry	leaf	pos	15.25	81.8	pos	NT	pos	QC	Qc14
Qc14P2	2017-09-25	Highbush blueberry	leaf	neg	NT		neg	NT	neg	QC	Qc14
Qc14P2	2017-09-25	Highbush blueberry	fruit	neg	NT		neg	NT	neg	QC	Qc14
Qc14P3	2017-09-25	Highbush blueberry	leaf	neg	NT		neg	NT	neg	QC	Qc14
Qc14P4	2017-09-25	Highbush blueberry	leaf	neg	NT		neg	NT	neg	QC	Qc14
Qc14P4	2017-09-25	Highbush blueberry	fruit	neg	NT		neg	NT	neg	QC	Qc14
Qc14P5	2017-09-25	Highbush blueberry	leaf	neg	NT		neg	NT	neg	QC	Qc14
Qc14P5	2017-09-25	Highbush blueberry	fruit	neg	NT		neg	NT	neg	QC	Qc14
Qc1P3A8	2017-09-26	Highbush blueberry	leaf	neg	NT		neg	NT	neg	QC	Qc1
Qc1P3B2	2017-09-26	Highbush blueberry	leaf	neg	NT		neg	NT	neg	QC	Qc1
Qc1P3B6	2017-09-26	Highbush blueberry	leaf	neg	NT		neg	NT	neg	QC	Qc1
Qc1P3C2	2017-09-26	Highbush blueberry	leaf	neg	NT		neg	NT	neg	QC	Qc1
Qc1P3C5	2017-09-26	Highbush blueberry	leaf	neg	NT		neg	NT	neg	QC	Qc1
Qc1P1L3	2017-09-26	Highbush blueberry	leaf	pos	12.75	82.3	pos	NT	pos	QC	Qc1
Qc2P1	2017-09-26	Highbush blueberry	leaf	neg	NT		neg	NT	neg	QC	Qc2
Qc2P2	2017-09-26	Highbush blueberry	leaf	neg	NT		neg	NT	neg	QC	Qc2
Qc2P3	2017-09-26	Highbush blueberry	leaf	neg	NT		neg	NT	neg	QC	Qc2
Qc2P4	2017-09-26	Highbush blueberry	leaf	pos (weak)	neg		neg	NT	neg	QC	Qc2
Qc2P5	2017-09-26	Highbush blueberry	leaf	neg	NT		neg	NT	neg	QC	Qc2
Qc4PR21	2017-09-26	Highbush blueberry	leaf	neg	NT		neg	NT	neg	QC	Qc4
Qc4PR51	2017-09-26	Highbush blueberry	leaf	pos	16.25	82.2	pos	NT	pos	QC	Qc4
Qc4PR52	2017-09-26	Highbush blueberry	leaf	neg	NT		neg	NT	neg	QC	Qc4
Qc4PR61	2017-09-26	Highbush blueberry	leaf	pos	13.75	82.2	pos	NT	pos	QC	Qc4
Qc4PR81	2017-09-26	Highbush blueberry	leaf	neg	NT		neg	NT	neg	QC	Qc4
Qc4PR82	2017-09-26	Highbush blueberry	leaf	neg	NT		neg	NT	neg	QC	Qc4
Qc4PR91	2017-09-26	Highbush blueberry	leaf	neg	NT		neg	NT	neg	QC	Qc4
Qc4PR92	2017-09-26	Highbush blueberry	leaf	pos	14.25	81.9	pos	NT	pos	QC	Qc4
Qc10P1	2017-10-03	Highbush blueberry	leaf	neg	NT		neg	NT	neg	QC	Qc10
Qc10P2	2017-10-03	Highbush blueberry	leaf	neg	NT		neg	NT	neg	QC	Qc10
Qc10P3	2017-10-03	Highbush blueberry	leaf	neg	NT		neg	NT	neg	QC	Qc10
Qc10P4	2017-10-03	Highbush blueberry	leaf	neg	NT		neg	NT	neg	QC	Qc10
Qc10P5	2017-10-03	Highbush blueberry	leaf	neg	NT		neg	NT	neg	QC	Qc10
Qc10P6	2017-10-03	Highbush blueberry	leaf	neg	NT		neg	NT	neg	QC	Qc10
Qc11P1	2017-10-03	Highbush blueberry	leaf	neg	NT		neg	NT	neg	QC	Qc11	lack of leaves
Qc11P2	2017-10-03	Highbush blueberry	leaf	neg	NT		neg	NT	neg	QC	Qc11	lack of leaves
Qc11P3	2017-10-03	Highbush blueberry	leaf	neg	NT		neg	NT	neg	QC	Qc11	lack of leaves
Qc11P4	2017-10-03	Highbush blueberry	leaf	neg	NT		neg	NT	neg	QC	Qc11	yellowing of leaves; twisted leaves
Qc6P1	2017-10-05	Highbush blueberry	leaf	neg	NT		neg	NT	neg	QC	Qc6
Qc6P2	2017-10-05	Highbush blueberry	leaf	neg	NT		neg	NT	neg	QC	Qc6
Qc6P3	2017-10-05	Highbush blueberry	leaf	neg	NT		neg	NT	neg	QC	Qc6
Qc7P1	2017-10-05	Highbush blueberry	leaf	neg	NT		neg	NT	neg	QC	Qc7
Qc7P2	2017-10-05	Highbush blueberry	leaf	neg	NT		neg	NT	neg	QC	Qc7
Qc7P4	2017-10-05	Highbush blueberry	leaf	neg	NT		neg	NT	neg	QC	Qc7
Qc8P1	2017-10-05	Highbush blueberry	leaf	neg	NT		neg	NT	neg	QC	Qc8
Qc8P2	2017-10-05	Highbush blueberry	leaf	neg	NT		neg	NT	neg	QC	Qc8
Qc8P3	2017-10-05	Highbush blueberry	leaf	neg	NT		neg	NT	neg	QC	Qc8
Qc8P4	2017-10-05	Highbush blueberry	leaf	pos	14.5	81.9	pos	NT	pos	QC	Qc8
Qc8P5	2017-10-05	Highbush blueberry	leaf	pos	14.75	81.9	pos	NT	pos	QC	Qc8
Qc8P6	2017-10-05	Highbush blueberry	leaf	pos	14.75	82.2	pos	NT	pos	QC	Qc8
Qc8P7	2017-10-05	Highbush blueberry	leaf	pos	13.75	81.9	pos	NT	pos	QC	Qc8
Qc9P6	2017-10-05	Highbush blueberry	leaf	pos	16	81.7	pos	NT	pos	QC	Qc9
Qc9P7	2017-10-05	Highbush blueberry	leaf	pos	13.5	81.8	pos	NT	pos	QC	Qc9
Qc9P8	2017-10-05	Highbush blueberry	leaf	pos	13.75	81.8	pos	NT	pos	QC	Qc9
Qc9P9	2017-10-05	Highbush blueberry	leaf	neg	NT		neg	NT	neg	QC	Qc9
Qc9P10	2017-10-05	Highbush blueberry	leaf	neg	NT		neg	NT	neg	QC	Qc9
Qc12P1	2017-10-06	Highbush blueberry	leaf	neg	NT		neg	NT	neg	QC	Qc12
Qc12P2	2017-10-06	Highbush blueberry	leaf	neg	NT		neg	NT	neg	QC	Qc12
Qc12P3	2017-10-06	Highbush blueberry	leaf	neg	NT		neg	NT	neg	QC	Qc12
Qc12P6	2017-10-06	Highbush blueberry	leaf	neg	NT		neg	NT	neg	QC	Qc12
Qc17P1	2017-10-06	Highbush blueberry	leaf	neg	NT		neg	NT	neg	QC	Qc17
Qc17P2	2017-10-06	Highbush blueberry	leaf	neg	NT		neg	NT	neg	QC	Qc17
Qc17P3	2017-10-06	Highbush blueberry	leaf	neg	NT		neg	NT	neg	QC	Qc17
Qc17P4	2017-10-06	Highbush blueberry	leaf	neg	NT		neg	NT	neg	QC	Qc17
Qc17P5	2017-10-06	Highbush blueberry	leaf	neg	NT		neg	NT	neg	QC	Qc17

## Sheet: 2018-all
Province	Site	sample-id	collection-date	tissue	final-call	LAMP-colorimetric	LAMP_isothermal-Tp_min	LAMP_isothermal-Ta_°C	LAMP-call
NS	NS1	NS1P1	2018-07-04	leaf	pos	pos	17.75	82.27	pos
NS	NS1	NS1P1N	2018-07-04	leaf	neg	neg	NT	NT	neg
NS	NS1	NS1P1S	2018-07-04	leaf	neg	neg	NT	NT	neg
NS	NS1	NS1P2	2018-07-04	leaf	neg	neg	NT	NT	neg
NS	NS1	NS1P2N	2018-07-04	leaf	neg	neg	NT	NT	neg
NS	NS1	NS1P2S	2018-07-04	leaf	neg	neg	NT	NT	neg
NS	NS1	NS1P3	2018-07-04	leaf	neg	neg	NT	NT	neg
NS	NS1	NS1P3N	2018-07-04	leaf	neg	neg	NT	NT	neg
NS	NS1	NS1P3S	2018-07-04	leaf	neg	neg	NT	NT	neg
NS	NS1	NS1P4	2018-07-04	leaf	neg	neg	NT	NT	neg
NS	NS1	NS1P4N	2018-07-04	leaf	neg	neg	NT	NT	neg
NS	NS1	NS1P4S	2018-07-04	leaf	neg	neg	NT	NT	neg
NS	NS1	NS1P5	2018-07-04	leaf	neg	neg	NT	NT	neg
NS	NS1	NS1P5N	2018-07-04	leaf	neg	neg	NT	NT	neg
NS	NS1	NS1P5S	2018-07-04	leaf	neg	neg	NT	NT	neg
NS	NS1	NS1P1	2018-07-17	leaf	pos	pos	13.25	82.3	pos
NS	NS1	NS1P1N	2018-07-17	leaf	neg	neg	NT	NT	neg
NS	NS1	NS1P1S	2018-07-17	leaf	neg	neg	NT	NT	neg
NS	NS1	NS1P1	2018-07-17	fruit	pos	pos	12.75	85.54	pos
NS	NS1	NS1P1N	2018-07-17	fruit	neg	pos	neg	NA	neg
NS	NS1	NS1P1S	2018-07-17	fruit	neg	neg	NT	NT	neg
NS	NS1	NS1P2	2018-07-17	leaf	neg	neg	NT	NT	neg
NS	NS1	NS1P2N	2018-07-17	leaf	neg	neg	NT	NT	neg
NS	NS1	NS1P2S	2018-07-17	leaf	neg	neg	NT	NT	neg
NS	NS1	NS1P2	2018-07-17	fruit	neg	weak pos	neg	NA	neg
NS	NS1	NS1P2N	2018-07-17	fruit	neg	weak pos	neg	NA	neg
NS	NS1	NS1P2S	2018-07-17	fruit	neg	neg	NT	NT	neg
NS	NS1	NS1P3	2018-07-17	leaf	neg	neg	NT	NT	neg
NS	NS1	NS1P3N	2018-07-17	leaf	neg	neg	NT	NT	neg
NS	NS1	NS1P3S	2018-07-17	leaf	neg	weak pos	neg	NA	neg
NS	NS1	NS1P3	2018-07-17	fruit	neg	weak pos	neg	NA	neg
NS	NS1	NS1P3N	2018-07-17	fruit	neg	neg	NT	NT	neg
NS	NS1	NS1P3S	2018-07-17	fruit	neg	weak pos	neg	NA	neg
NS	NS1	NS1P4	2018-07-17	leaf	neg	weak pos	neg	NA	neg
NS	NS1	NS1P4N	2018-07-17	leaf	neg	weak pos	neg	NA	neg
NS	NS1	NS1P4S	2018-07-17	leaf	neg	weak pos	neg	NA	neg
NS	NS1	NS1P4	2018-07-17	fruit	neg	pos	neg	NA	neg
NS	NS1	NS1P4N	2018-07-17	fruit	neg	neg	NT	NT	neg
NS	NS1	NS1P4S	2018-07-17	fruit	neg	neg	NT	NT	neg
NS	NS1	NS1P5	2018-07-17	leaf	neg	neg	NT	NT	neg
NS	NS1	NS1P5N	2018-07-17	leaf	neg	neg	NT	NT	neg
NS	NS1	NS1P5S	2018-07-17	leaf	neg	pos	neg	NA	neg
NS	NS1	NS1P5	2018-07-17	fruit	neg	neg	NT	NT	neg
NS	NS1	NS1P5N	2018-07-17	fruit	neg	neg	NT	NT	neg
NS	NS1	NS1P5S	2018-07-17	fruit	neg	neg	NT	NT	neg
NS	NS1	NS1Aphid	2018-07-17	aphid	neg	weak pos	neg	NA	neg
NS	NS1	NS1P1	2018-08-01	leaf	pos	pos	14	82.06	pos
NS	NS1	NS1P1N	2018-08-01	leaf	neg	neg	NT	NT	neg
NS	NS1	NS1P1S	2018-08-01	leaf	neg	neg	NT	NT	neg
NS	NS1	NS1P1	2018-08-01	fruit	pos	pos	13	82.42	pos
NS	NS1	NS1P1N	2018-08-01	fruit	neg	neg	NT	NT	neg
NS	NS1	NS1P1S	2018-08-01	fruit	neg	weak pos	neg	NA	neg
NS	NS1	NS1P2	2018-08-01	leaf	neg	neg	NT	NT	neg
NS	NS1	NS1P2N	2018-08-01	leaf	neg	neg	NT	NT	neg
NS	NS1	NS1P2S	2018-08-01	leaf	neg	neg	NT	NT	neg
NS	NS1	NS1P2	2018-08-01	fruit	neg	weak pos	neg	NA	neg
NS	NS1	NS1P2N	2018-08-01	fruit	neg	weak pos	neg	NA	neg
NS	NS1	NS1P2S	2018-08-01	fruit	neg	neg	NT	NT	neg
NS	NS1	NS1P3	2018-08-01	leaf	neg	neg	NT	NT	neg
NS	NS1	NS1P3N	2018-08-01	leaf	neg	neg	NT	NT	neg
NS	NS1	NS1P3S	2018-08-01	leaf	neg	neg	NT	NT	neg
NS	NS1	NS1P3	2018-08-01	fruit	neg	weak pos	neg	NA	neg
NS	NS1	NS1P3N	2018-08-01	fruit	neg	neg	NT	NT	neg
NS	NS1	NS1P3S	2018-08-01	fruit	neg	neg	NT	NT	neg
NS	NS1	NS1P4	2018-08-01	leaf	neg	neg	NT	NT	neg
NS	NS1	NS1P4N	2018-08-01	leaf	neg	weak pos	neg	NA	neg
NS	NS1	NS1P4S	2018-08-01	leaf	neg	neg	NT	NT	neg
NS	NS1	NS1P4	2018-08-01	fruit	neg	neg	NT	NT	neg
NS	NS1	NS1P4N	2018-08-01	fruit	neg	neg	NT	NT	neg
NS	NS1	NS1P4S	2018-08-01	fruit	neg	neg	NT	NT	neg
NS	NS1	NS1P5	2018-08-01	leaf	neg	weak pos	neg	NA	neg
NS	NS1	NS1P5N	2018-08-01	leaf	neg	neg	NT	NT	neg
NS	NS1	NS1P5S	2018-08-01	leaf	neg	neg	NT	NT	neg
NS	NS1	NS1P5	2018-08-01	fruit	neg	neg	NT	NT	neg
NS	NS1	NS1P5N	2018-08-01	fruit	neg	neg	NT	NT	neg
NS	NS1	NS1P5S	2018-08-01	fruit	neg	pos	neg	NA	neg
NS	NS1	NS1P1	2018-08-29	leaf	neg	weak pos	neg	NA	neg
NS	NS1	NS1P1N	2018-08-29	leaf	neg	pos	neg	NA	neg
NS	NS1	NS1P1S	2018-08-29	leaf	neg	neg	NT	NT	neg
NS	NS1	NS1P1	2018-08-29	fruit	pos	pos	12.5	82.33	pos
NS	NS1	NS1P1N	2018-08-29	fruit	neg	neg	NT	NT	neg
NS	NS1	NS1P1S	2018-08-29	fruit	neg	neg	NT	NT	neg
NS	NS1	NS1P2	2018-08-29	leaf	neg	neg	NT	NT	neg
NS	NS1	NS1P2N	2018-08-29	leaf	neg	neg	NT	NT	neg
NS	NS1	NS1P2S	2018-08-29	leaf	neg	neg	NT	NT	neg
NS	NS1	NS1P2	2018-08-29	fruit	neg	pos	neg	NA	neg
NS	NS1	NS1P2N	2018-08-29	fruit	neg	neg	NT	NT	neg
NS	NS1	NS1P2S	2018-08-29	fruit	neg	neg	NT	NT	neg
NS	NS1	NS1P3	2018-08-29	leaf	neg	neg	NT	NT	neg
NS	NS1	NS1P3N	2018-08-29	leaf	neg	neg	NT	NT	neg
NS	NS1	NS1P3S	2018-08-29	leaf	neg	neg	NT	NT	neg
NS	NS1	NS1P3	2018-08-29	fruit	neg	pos	neg	NA	neg
NS	NS1	NS1P3N	2018-08-29	fruit	neg	pos	neg	NA	neg
NS	NS1	NS1P3S	2018-08-29	fruit	neg	pos	neg	NA	neg
NS	NS1	NS1P4	2018-08-29	leaf	neg	weak pos	neg	NA	neg
NS	NS1	NS1P4N	2018-08-29	leaf	neg	weak pos	neg	NA	neg
NS	NS1	NS1P4S	2018-08-29	leaf	neg	pos	neg	NA	neg
NS	NS1	NS1P4	2018-08-29	fruit	neg	pos	neg	NA	neg
NS	NS1	NS1P4N	2018-08-29	fruit	neg	pos	neg	NA	neg
NS	NS1	NS1P4S	2018-08-29	fruit	neg	pos	neg	NA	neg
NS	NS1	NS1P5	2018-08-29	leaf	neg	pos	neg	NA	neg
NS	NS1	NS1P5N	2018-08-29	leaf	neg	pos	neg	NA	neg
NS	NS1	NS1P5S	2018-08-29	leaf	neg	neg	NT	NT	neg
NS	NS1	NS1P5	2018-08-29	fruit	neg	neg	NT	NT	neg
NS	NS1	NS1P5N	2018-08-29	fruit	neg	neg	NT	NT	neg
NS	NS1	NS1P5S	2018-08-29	fruit	neg	neg	NT	NT	neg
NS	NS1	NS1P1	2018-09-12	leaf	pos	pos	14.5	82.07	pos
NS	NS1	NS1P1N	2018-09-12	leaf	neg	weak pos	neg	NA	neg
NS	NS1	NS1P1S	2018-09-12	leaf	neg	neg	NT	NT	neg
NS	NS1	NS1P1	2018-09-12	fruit	pos	pos	12	82.16	pos
NS	NS1	NS1P1N	2018-09-12	fruit	neg	neg	NT	NT	neg
NS	NS1	NS1P1S	2018-09-12	fruit	neg	weak pos	neg	NT	neg
NS	NS1	NS1P2	2018-09-12	leaf	neg	weak pos	neg	NT	neg
NS	NS1	NS1P2N	2018-09-12	leaf	pos	weak pos	25	81.69	pos
NS	NS1	NS1P2S	2018-09-12	leaf	neg	weak pos	neg	NA	neg
NS	NS1	NS1P2	2018-09-12	fruit	neg	neg	NT	NT	neg
NS	NS1	NS1P2N	2018-09-12	fruit	neg	neg	NT	NT	neg
NS	NS1	NS1P2S	2018-09-12	fruit	neg	neg	NT	NT	neg
NS	NS1	NS1P3	2018-09-12	leaf	neg	neg	NT	NT	neg
NS	NS1	NS1P3N	2018-09-12	leaf	neg	weak pos	neg	NA	neg
NS	NS1	NS1P3S	2018-09-12	leaf	neg	weak pos	neg	NA	neg
NS	NS1	NS1P3	2018-09-12	fruit	neg	weak pos	neg	NA	neg
NS	NS1	NS1P3N	2018-09-12	fruit	neg	neg	NT	NT	neg
NS	NS1	NS1P3S	2018-09-12	fruit	neg	neg	NT	NT	neg
NS	NS1	NS1P4	2018-09-12	leaf	neg	neg	NT	NT	neg
NS	NS1	NS1P4N	2018-09-12	leaf	neg	neg	NT	NT	neg
NS	NS1	NS1P4S	2018-09-12	leaf	neg	weak pos	neg	NA	neg
NS	NS1	NS1P4	2018-09-12	fruit	neg	neg	NT	NT	neg
NS	NS1	NS1P4N	2018-09-12	fruit	neg	pos	neg	NA	neg
NS	NS1	NS1P4S	2018-09-12	fruit	neg	pos	neg	NA	neg
